# Supplementary material for: Duplex DNA engagement and RPA oppositely regulate the DNA-unwinding rate of CMG helicase
Source: Nat Commun. 2020 Jul 24;11:3713. doi: 10.1038/s41467-020-17443-7 (PMC7382467; doi:10.1038/s41467-020-17443-7)
Supplement: Supplementary file 4 — Source Data [file 41467_2020_17443_MOESM4_ESM.xlsx]

## Sheet: Figure 1
Unwinding rates (bp/sec)							Fig 1b
9.07789
1.16552
5.8894
7.10141
7.23708
7.15936
3.23254
7.4807
5.10162
2.61279
3.59357
5.67677
2.25108
4.61051
4.68174
4.84929
2.28754
4.27688
5.04144
4.81705
2.31197
3.81309
2.63427
5.82355
4.36309
6.12983
4.19085
6.18442
5.17448
4.2923
4.77975
5.54273
7.27817
4.98713
2.1015
4.82263
2.97944
5.20356
2.78573
2.27629
4.47076
5.23132
4.34829
5.73735
3.70542
2.79601
6.01914
4.57885
2.55982
4.69361
4.22056
6.60341
5.82559
3.89871
2.8187
1.64369
4.64262
5.33857
4.28347
9.63968
5.74328
3.39036
5.31982
3.33674
2.51653
3.68169
5.85629
4.33585
8.34184
10.1319
5.0675
4.46477
4.16883
3.5659

## Sheet: Figure 2
Figure 2a					Figure 2c							Figure 2d					Figure 2e				Figure 2f
																		Substrate unwound (%)				Substrate unwound (%)
																		ATP+RPA				ATP-RPA
																	Time (min)	Exp1	Exp2		Time (min)	Exp1	Exp2
																	0	0	0		0	0	0
																	0.333	3.68065	0.398422		1	1.07235	3.17981
																	0.667	7.22763	3.15686		3	4.1145	6.57098
																	1	18.5069	14.7463		5	7.52932	11.875
																	2	41.0086	39.06		10	14.6549	17.9133
																	3	45.8423	45.2023		25	27.0098	28.4256
																	5	47.9305	48.1451		45	34.0383	33.8074
																	10	47.543	47.6585		65	38.2838	37.8691
																	20	46.0746	47.2606		90	40.3436	42.1281

## Sheet: Figure 3
Figure 3b															Figure 3c															Figure 3d																Figure 3e
	Original (Measured intensity)							After normalization								Original							After normalization								Original							After normalization
Time (min)	ssLag			dsLag				ssLag			dsLag				Time (min)	ssLag			dsLag				ssLag			dsLag				Time (min)	ssLag	ssLag	ssLag	ds Lag	dsLag	dsLag		ssLag			dsLag					I_ssLag/I_dsLag
	Exp1	Exp2	Exp3	Exp1	Exp2	Exp3		Exp1	Exp2	Exp3	Exp1	Exp2	Exp3			Exp1	Exp2	Exp3	Exp1	Exp2	Exp3		Exp1	Exp2	Exp3	Exp1	Exp2	Exp3			Exp1	Exp2	Exp3	Exp1	Exp2	Exp3		Exp1	Exp2	Exp3	Exp1	Exp2	Exp3
0.283333	13652	14440	12043	21857	22983	21477		0.390117	0.398976	0.110851	0.815937	0.880143	0.794269		0.283333	61028	64002	75047	50530	54068	53141		0.03159	0.111933	0.314302	0.207387	0	0.08251		0.283333	11245	6751	14066	9071	8616	11346		0.035809	-0.045218	0.117863	-0.414716	-0.313674	-0.461531			DmCMG	LTag	NS3h
0.316667	14014	14695	13356	22163	25499	25486		0.408222	0.411067	0.224738	0.833385	1.02361	1.02287		0.316667	60474	62039	71456	52538	56485	52148		0	0	0.109538	0.321885	0.137821	0.025888		0.316667	12263	9701	15531	11211	9992	12167		0.093857	0.122995	0.201399	-0.29269	-0.235213	-0.414716		Exp1	8.25713	1.88295	0.676386
0.35	15109	13460	14431	25873	29729	27631		0.462989	0.352506	0.317981	1.04493	1.26481	1.14518		0.35	61086	64250	69535	50659	57999	53927		0.034897	0.126074	0	0.214742	0.224151	0.127329		0.35	14668	12221	14244	14069	11163	15001		0.230993	0.266689	0.128013	-0.129724	-0.168441	-0.253118		Exp2	6.57509	2.06475	0.755281
0.383333	15938	14895	14549	29822	32677	32831		0.504451	0.420551	0.328216	1.27011	1.43291	1.44169		0.383333	61645	62185	70555	50284	55991	51816		0.066772	0.008325	0.058162	0.193359	0.109652	0.006957		0.383333	15423	12485	14733	15553	14155	14793		0.274044	0.281742	0.155896	-0.045104	0.002167	-0.264978		Exp3	15.3129	2.47419	0.602602
0.416667	15845	16011	14662	30333	36332	35385		0.4998	0.47347	0.338017	1.29925	1.64132	1.58732		0.416667	64034	66064	74816	47268	60583	52471		0.202996	0.229511	0.30113	0.021383	0.371494	0.044306		0.416667	16414	13377	16969	18895	15004	16451		0.330553	0.332605	0.283396	0.145461	0.050578	-0.170437
0.45	17951	15492	16401	33333	39932	36209		0.605132	0.44886	0.488854	1.47031	1.8466	1.63431		0.45	65110	66672	75493	47100	59035	51855		0.264351	0.26418	0.339733	0.011803	0.283225	0.00918		0.45	17533	14819	17014	20303	18129	18685		0.394359	0.41483	0.285962	0.225747	0.22877	-0.043051
0.483333	18526	15536	16048	36576	42687	43000		0.63389	0.450946	0.458236	1.65523	2.00369	2.02154		0.483333	63198	68496	74419	46893	58274	51694		0.155326	0.368187	0.278492	0	0.239832	0		0.483333	21162	16515	17649	23736	21613	19567		0.60129	0.511538	0.32217	0.421502	0.427432	0.007242
0.516667	18843	17493	15928	39494	46317	46669		0.649745	0.543743	0.447827	1.82162	2.21068	2.23075		0.516667	62575	68100	77860	50571	60572	53398		0.119802	0.345606	0.474702	0.209724	0.370867	0.097164		0.516667	22413	16595	19272	22981	21524	22876		0.672623	0.5161	0.414716	0.378451	0.422357	0.195925
0.55	18333	15187	16573	40048	48805	48774		0.624237	0.434397	0.503773	1.85321	2.35255	2.35078		0.55	63894	67264	72251	49045	57370	51954		0.195013	0.297936	0.15487	0.12271	0.188284	0.014826		0.55	24276	20556	21041	29036	24850	22632		0.778854	0.741961	0.515587	0.723715	0.61201	0.182012
0.583333	19245	16539	17479	41861	52086	50936		0.669851	0.498506	0.582358	1.95659	2.53963	2.47406		0.583333	64775	66971	73170	50684	62084	56711		0.245249	0.281229	0.207272	0.216168	0.457083	0.286076		0.583333	27027	21478	21285	32656	29592	23781		0.93572	0.794535	0.5295	0.930132	0.882405	0.24753
0.616667	18238	16424	16890	43102	55285	51621		0.619486	0.493053	0.531269	2.02736	2.72205	2.51312		0.616667	64223	67979	78412	50831	63755	55496		0.213773	0.338707	0.506178	0.22455	0.552366	0.216795		0.616667	27591	22565	23115	32183	32349	25205		0.96788	0.856517	0.633849	0.903161	1.03961	0.328728
0.65	20852	17165	17579	47134	60020	57759		0.750225	0.52819	0.591031	2.25726	2.99204	2.86312		0.65	65679	71431	74100	50894	64428	56858		0.296796	0.535544	0.260302	0.228142	0.590741	0.294458		0.65	28939	23556	24998	35430	37945	28511		1.04475	0.913025	0.74122	1.08831	1.3587	0.51724
0.683333	19850	17844	18383	47455	61697	58351		0.70011	0.560387	0.660768	2.27557	3.08767	2.89687		0.683333	63255	69953	78809	51070	67268	61789		0.158576	0.451267	0.528816	0.238178	0.752681	0.57563		0.683333	30262	26399	23773	37256	38515	27381		1.12018	1.07514	0.671369	1.19243	1.39121	0.452806
0.716667	18346	18180	17944	51692	63196	61437		0.624887	0.576319	0.622691	2.51717	3.17314	3.07284		0.716667	67024	71243	80522	55814	64495	59717		0.37349	0.524824	0.626493	0.508687	0.594561	0.457482		0.716667	31977	28267	27025	39767	41457	30653		1.21798	1.18165	0.856802	1.33561	1.55896	0.63938
0.75	21093	21897	17654	51097	65780	66355		0.762279	0.752572	0.597537	2.48324	3.32048	3.35327		0.75	70793	73659	79913	57951	69366	62760		0.588403	0.662588	0.591767	0.630542	0.872312	0.630998		0.75	30965	31324	28914	43280	46865	31385		1.16027	1.35597	0.964516	1.53593	1.86733	0.68112
0.783333	21224	19894	18123	56783	65579	66149		0.768831	0.657594	0.638217	2.80746	3.30902	3.34152		0.783333	71127	72352	83561	59226	70652	65738		0.607448	0.588061	0.799781	0.703244	0.945642	0.800807		0.783333	35002	34330	28085	46486	49841	34436		1.39047	1.52737	0.917245	1.71874	2.03703	0.855092
0.816667	21917	21064	17671	56562	71680	72196		0.803491	0.713073	0.599011	2.79486	3.65691	3.68633		0.816667	70266	74828	84274	63351	70745	68610		0.558353	0.729246	0.840437	0.938457	0.950945	0.964573		0.816667	33941	37499	31571	46177	51645	34943		1.32997	1.70807	1.11602	1.70112	2.1399	0.884002
0.85	21016	20109	18738	61994	75520	73389		0.758428	0.667789	0.69156	3.1046	3.87587	3.75436		0.85	72438	73814	83873	64735	79198	72739		0.682203	0.671426	0.817572	1.01737	1.43295	1.20001		0.85	37530	37983	29521	49969	56364	36194		1.53462	1.73567	0.999128	1.91734	2.40898	0.955335
0.883333	21299	21714	17238	61729	74948	73960		0.772582	0.743895	0.561454	3.08949	3.84326	3.78692		0.883333	72488	76684	86854	64427	79296	69873		0.685054	0.835077	0.987552	0.999812	1.43853	1.03659		0.883333	38506	40872	31604	54669	58505	37631		1.59027	1.90041	1.1179	2.18534	2.53106	1.03727
0.916667	23953	21245	18391	66909	79774	78867		0.905322	0.721656	0.661462	3.38486	4.11844	4.06672		0.916667	77869	82160	81995	69561	83433	74542		0.991886	1.14733	0.710486	1.29256	1.67443	1.30282		0.916667	41238	43643	33246	53198	59059	39490		1.74605	2.05841	1.21153	2.10146	2.56265	1.14328
0.95	22241	21690	17552	66683	79320	81037		0.819696	0.742757	0.588689	3.37197	4.09255	4.19046		0.95	77672	80515	89034	72743	85089	78574		0.980653	1.05353	1.11186	1.474	1.76886	1.53273		0.95	43387	43681	32551	53812	62269	41530		1.86859	2.06058	1.1719	2.13647	2.74569	1.2596
0.983333	24237	22187	19048	70476	79454	85600		0.919526	0.766324	0.718449	3.58826	4.10019	4.45065		0.983333	80257	84227	90589	71999	88367	78889		1.12805	1.26519	1.20053	1.43158	1.95577	1.55069		0.983333	45786	46089	36235	60037	65428	39784		2.00538	2.19789	1.38197	2.49143	2.92582	1.16004
1.01667	23234	23711	19943	69333	81120	87438		0.869361	0.838589	0.796079	3.52308	4.19519	4.55545		1.01667	78312	82532	91514	78186	90707	84400		1.01715	1.16854	1.25327	1.78437	2.0892	1.86494		1.01667	48673	46074	36197	57094	69820	41333		2.17	2.19703	1.3798	2.32362	3.17626	1.24837
1.05	21062	23971	18582	74255	81539	87059		0.760728	0.850918	0.678029	3.80374	4.21908	4.53384		1.05	83594	85027	91736	79162	90937	82612		1.31833	1.31081	1.26593	1.84002	2.10232	1.76299		1.05	52870	51392	38177	60134	69228	43070		2.40932	2.50027	1.4927	2.49696	3.1425	1.34741
1.08333	24278	24093	19923	77882	82489	91444		0.921576	0.856703	0.794345	4.01056	4.27325	4.78388		1.08333	81094	84945	95341	84179	96050	85687		1.17578	1.30613	1.47149	2.1261	2.39387	1.93833		1.08333	57025	52750	41506	64789	71857	41538		2.64624	2.57771	1.68253	2.7624	3.29241	1.26006
1.11667	23258	23452	19778	82587	87778	92906		0.870561	0.826308	0.781768	4.27884	4.57484	4.86724		1.11667	86446	87134	96088	84577	94728	90442		1.48096	1.43095	1.51409	2.14879	2.31849	2.20946		1.11667	58757	54210	41070	64034	73828	44909		2.74501	2.66096	1.65767	2.71935	3.4048	1.45228
1.15	23970	23654	17765	78187	82834	96992		0.906172	0.835886	0.607165	4.02795	4.29293	5.10023		1.15	88676	89190	96073	87157	94233	92098		1.60811	1.54819	1.51323	2.29591	2.29026	2.30389		1.15	61699	55534	42495	63893	77867	45957		2.91276	2.73645	1.73892	2.71131	3.63511	1.51203
1.18333	24625	24030	18524	87980	91323	96242		0.938932	0.853715	0.672999	4.58636	4.77698	5.05747		1.18333	84592	89790	94241	88237	102767	92361		1.37524	1.5824	1.40877	2.35749	2.77688	2.31889		1.18333	64970	55323	46952	68271	79917	46504		3.09928	2.72442	1.99307	2.96095	3.752	1.54323
1.21667	23288	23203	20474	85518	88365	100668		0.872062	0.8145	0.842137	4.44597	4.60831	5.30984		1.21667	88146	88553	95645	92920	102797	96410		1.57789	1.51186	1.48883	2.62452	2.77859	2.54976		1.21667	66459	60072	46874	71002	81696	46744		3.18418	2.99522	1.98862	3.11667	3.85344	1.55691
1.25	24965	23273	20108	84573	94071	103393		0.955937	0.81782	0.810391	4.39209	4.93368	5.46523		1.25	89591	92108	96132	93712	104312	98640		1.66029	1.71457	1.5166	2.66968	2.86498	2.67692		1.25	68926	60099	48319	71022	82600	48663		3.32486	2.99675	2.07101	3.11781	3.90499	1.66633
1.28333	24043	26634	19016	84966	91625	106837		0.909823	0.977192	0.715674	4.41449	4.7942	5.66161		1.28333	91498	91913	97339	98794	106335	99923		1.76903	1.70345	1.58542	2.95946	2.98033	2.75008		1.28333	69379	61842	50041	72786	83535	50419		3.35069	3.09614	2.1692	3.2184	3.95831	1.76646
1.31667	23245	25304	19803	90076	92740	104031		0.869911	0.914126	0.783936	4.70587	4.85778	5.50161		1.31667	91143	97811	102059	98037	111222	103554		1.74879	2.03977	1.85456	2.9163	3.259	2.95713		1.31667	73305	67743	47895	81524	82833	55191		3.57455	3.43263	2.04684	3.71665	3.91828	2.03857
1.35	24080	23230	19392	88485	96606	105626		0.911674	0.815781	0.748287	4.61515	5.07822	5.59256		1.35	90333	95476	99953	100192	114951	104184		1.7026	1.90662	1.73447	3.03918	3.47163	2.99305		1.35	74284	70066	55880	81367	88588	52749		3.63038	3.56509	2.50215	3.7077	4.24643	1.89932
1.38333	24181	23960	20204	93690	98021	111303		0.916725	0.850396	0.818718	4.91195	5.15891	5.91627		1.38333	94833	94553	104466	102239	112664	105388		1.9592	1.85399	1.99181	3.1559	3.34122	3.0617		1.38333	79895	71133	54177	78132	92190	56061		3.95032	3.62593	2.40504	3.52323	4.45183	2.08818
1.41667	23456	25037	19297	94060	94448	109762		0.880464	0.901465	0.740047	4.93305	4.95517	5.8284		1.41667	93579	96828	100841	103974	114600	110144		1.88769	1.98371	1.78511	3.25483	3.45161	3.3329		1.41667	81738	74579	55467	80227	88966	57286		4.05541	3.82242	2.4786	3.64269	4.26799	2.15803
1.45	24041	23037	19637	91841	96593	110098		0.909723	0.806629	0.769538	4.80652	5.07748	5.84755		1.45	97317	96259	100067	105557	116925	109389		2.10084	1.95127	1.74097	3.3451	3.58419	3.28985		1.45	86559	78053	59130	85620	95366	58849		4.33031	4.02052	2.68747	3.95021	4.63293	2.24715
1.48333	26310	25056	19587	93044	95429	116462		1.02321	0.902366	0.765201	4.87511	5.01111	6.21044		1.48333	96709	101698	102757	106597	118476	112557		2.06617	2.26141	1.89436	3.4044	3.67263	3.47049		1.48333	87767	76084	62200	89872	95901	55105		4.39919	3.90824	2.86253	4.19266	4.66343	2.03367
1.51667	24783	23200	19810	95660	97793	110793		0.946834	0.814358	0.784543	5.02428	5.14591	5.88718		1.51667	96798	96997	102634	106593	123081	110198		2.07124	1.99335	1.88735	3.40417	3.93521	3.33597		1.51667	88998	78468	66214	91333	99929	60727		4.46939	4.04418	3.09141	4.27597	4.89311	2.35424
1.55	25066	24433	19766	97421	99292	114017		0.960988	0.872825	0.780727	5.1247	5.23138	6.07102		1.55	96183	100341	103337	105928	123638	114167		2.03617	2.18403	1.92744	3.36625	3.96697	3.56229		1.55	91961	78701	69972	87790	97630	64739		4.63834	4.05747	3.3057	4.07395	4.76202	2.58301
1.58333	24772	24327	21190	99121	102658	118131		0.946284	0.867798	0.904241	5.22163	5.42332	6.30561		1.58333	100096	98120	101687	113984	120849	117889		2.2593	2.05739	1.83335	3.82562	3.80794	3.77453		1.58333	91095	80747	68636	88671	96348	63924		4.58896	4.17413	3.22952	4.12418	4.68892	2.53654
1.61667	25796	23508	21100	99060	100337	118722		0.997499	0.828963	0.896435	5.21815	5.29097	6.33931		1.61667	99814	100471	103659	117592	127213	115463		2.24322	2.19144	1.9458	4.03135	4.17082	3.63619		1.61667	100218	83088	67378	96091	97175	65167		5.10917	4.30762	3.15778	4.54728	4.73608	2.60741
1.65	25343	26560	20204	100674	101817	116558		0.974842	0.973683	0.818718	5.31019	5.37536	6.21591		1.65	98968	102671	101825	116149	123893	118701		2.19498	2.31689	1.84122	3.94907	3.98151	3.82083		1.65	97106	88901	74729	90376	102327	63724		4.93172	4.63908	3.57695	4.2214	5.02985	2.52513
1.68333	23769	25422	20570	100310	100231	117147		0.896119	0.919721	0.850464	5.28943	5.28493	6.2495		1.68333	99842	104390	100393	113923	127963	123123		2.24482	2.41491	1.75956	3.82214	4.21359	4.07298		1.68333	99520	88189	71341	96155	102006	63269		5.06937	4.59848	3.38376	4.55093	5.01155	2.49919
1.71667	24645	23104	21334	102929	103982	119220		0.939932	0.809806	0.916732	5.43877	5.49881	6.3677		1.71667	102291	102636	101162	116693	127678	122514		2.38446	2.31489	1.80341	3.98009	4.19734	4.03825		1.71667	99092	91620	76112	91402	103167	71429		5.04496	4.79413	3.65581	4.27991	5.07775	2.96448
1.75	27270	26145	21735	103463	103789	123136		1.07122	0.954004	0.951514	5.46922	5.48781	6.591		1.75	101019	102131	102392	116244	129825	124169		2.31193	2.2861	1.87355	3.95449	4.31976	4.13262		1.75	106941	98303	77282	94968	103522	69891		5.49252	5.1752	3.72252	4.48324	5.09799	2.87678
1.78333	25064	24297	20829	105286	103547	121846		0.960888	0.866376	0.872929	5.57317	5.47401	6.51744		1.78333	100904	103416	107059	119174	128974	124680		2.30537	2.35937	2.13967	4.12156	4.27124	4.16176		1.78333	105488	92065	79258	97831	104332	71644		5.40967	4.8195	3.8352	4.6465	5.14418	2.97674
1.81667	23421	23844	20036	106560	105550	125398		0.878714	0.844895	0.804146	5.64581	5.58822	6.71998		1.81667	100223	102862	105345	118486	132351	126619		2.26654	2.32778	2.04193	4.08233	4.4638	4.27232		1.81667	109498	94291	82725	97754	105113	74217		5.63833	4.94643	4.03289	4.64211	5.18871	3.12346
1.85	25484	25989	21304	106275	100554	121412		0.981895	0.946607	0.91413	5.62956	5.30334	6.49269		1.85	101620	103011	104077	121934	136798	122015		2.3462	2.33628	1.96963	4.27894	4.71737	4.0098		1.85	110853	100543	85257	101162	104936	73053		5.71559	5.30293	4.17727	4.83643	5.17862	3.05708
1.88333	24158	24318	20987	106092	103987	126709		0.915575	0.867372	0.886634	5.61913	5.4991	6.79474		1.88333	98299	103139	107766	119979	141008	126869		2.15683	2.34358	2.17998	4.16746	4.95743	4.28658		1.88333	113093	99729	85035	107434	106294	75043		5.84332	5.25651	4.16461	5.19407	5.25605	3.17056
1.91667	24309	26911	20817	104806	106109	128740		0.923127	0.990327	0.871888	5.5458	5.6201	6.91055		1.91667	105016	106268	107321	128239	133523	126161		2.53984	2.522	2.15461	4.63846	4.53063	4.24621		1.91667	113267	104272	84743	106957	108884	77971		5.85324	5.51556	4.14796	5.16687	5.40374	3.33751
1.95	25080	25554	22195	108393	106896	125830		0.961689	0.92598	0.991413	5.75033	5.66497	6.74461		1.95	101986	105886	105333	125184	138035	127351		2.36707	2.50021	2.04125	4.46426	4.78791	4.31406		1.95	117977	109734	88603	106985	109770	77102		6.12181	5.82701	4.36806	5.16847	5.45426	3.28796
1.98333	23759	25693	21859	109757	109120	126963		0.895619	0.932571	0.962269	5.82811	5.79179	6.80922		1.98333	105968	98357	104901	127339	138930	131357		2.59413	2.0709	2.01662	4.58714	4.83894	4.54249		1.98333	118605	108485	88942	107936	110077	76954		6.15762	5.75579	4.38739	5.2227	5.47177	3.27952
2.01667	26080	25201	20914	113221	106042	127546		1.0117	0.909242	0.880302	6.02563	5.61628	6.84246		2.01667	103619	103909	111449	130657	136293	132392		2.46019	2.38748	2.38999	4.77633	4.68858	4.60151		2.01667	123588	109846	92523	107667	112831	75116		6.44176	5.8334	4.59159	5.20736	5.6288	3.17472
2.05	26474	26304	21744	115242	109171	129674		1.03141	0.961544	0.952294	6.14087	5.7947	6.9638		2.05	107587	106638	106384	126192	135282	132570		2.68644	2.54309	2.10118	4.52173	4.63093	4.61166		2.05	122364	113106	97520	111935	109070	77481		6.37196	6.01928	4.87652	5.45073	5.41434	3.30957
2.08333	24632	26311	19736	108370	111517	131833		0.939282	0.961876	0.778125	5.74902	5.92847	7.08691		2.08333	103591	105854	107155	129563	139449	132971		2.45859	2.49839	2.14514	4.71395	4.86854	4.63452		2.08333	123732	112003	97958	114541	113297	80889		6.44997	5.95639	4.9015	5.59932	5.65538	3.5039
2.11667	24764	26666	20966	117469	110811	134670		0.945884	0.978709	0.884812	6.26786	5.88821	7.24868		2.11667	103209	109059	109363	127911	136754	131892		2.43681	2.68114	2.27104	4.61975	4.71486	4.573		2.11667	124481	117057	99014	111879	117107	80104		6.49268	6.24458	4.96171	5.44753	5.87263	3.45914
2.15	24692	28893	20148	114012	108669	129375		0.942283	1.08431	0.813861	6.07074	5.76607	6.94675		2.15	104192	107993	108266	131371	142922	133863		2.49286	2.62036	2.20849	4.81705	5.06657	4.68539		2.15	126735	120531	100855	115228	114471	79047		6.6212	6.44267	5.06669	5.6385	5.72232	3.39887
2.18333	27001	25663	20582	120810	111288	133068		1.05777	0.931149	0.851505	6.45837	5.91541	7.15733		2.18333	106883	104312	108110	128161	142318	133342		2.6463	2.41046	2.1996	4.63401	5.03213	4.65568		2.18333	132179	122382	104783	110504	117133	81841		6.93163	6.54821	5.29067	5.36913	5.87411	3.55819
2.21667	24801	26599	20424	118411	110291	134144		0.947734	0.975532	0.8378	6.32157	5.85856	7.21869		2.21667	107277	104615	107081	127303	140562	134639		2.66877	2.42774	2.14092	4.58508	4.932	4.72963		2.21667	131470	128290	102395	114028	117455	82049		6.8912	6.8851	5.1545	5.57007	5.89247	3.57005
2.25	24882	26006	19839	122967	111481	132895		0.951786	0.947413	0.787059	6.58136	5.92642	7.14747		2.25	107567	105362	109214	137239	137943	134314		2.68531	2.47033	2.26255	5.15165	4.78266	4.7111		2.25	134673	124408	106295	112982	120908	82451		7.07384	6.66374	5.37688	5.51043	6.08936	3.59297
2.28333	23745	25666	21036	118783	113874	133138		0.894918	0.931291	0.890884	6.34279	6.06287	7.16133		2.28333	110064	109239	105333	130579	146672	139067		2.82769	2.69141	2.04125	4.77189	5.2804	4.98212		2.28333	135092	128967	108829	117896	120134	86695		7.09773	6.9237	5.52137	5.79063	6.04523	3.83497
2.31667	24292	25386	21174	118283	110971	137782		0.922277	0.918014	0.902854	6.31428	5.89733	7.42613		2.31667	107397	108409	106783	135085	146296	137965		2.67561	2.64408	2.12393	5.02882	5.25896	4.91929		2.31667	136719	125507	109649	116179	123299	87398		7.1905	6.72641	5.56813	5.69272	6.2257	3.87506
2.35	23833	25601	21778	120201	115340	133350		0.89932	0.928209	0.955243	6.42364	6.14646	7.17342		2.35	105924	109205	107498	131832	141653	138388		2.59162	2.68947	2.1647	4.84333	4.99421	4.94341		2.35	134340	134479	110021	115194	122957	88506		7.05485	7.238	5.58934	5.63656	6.2062	3.93824
2.38333	24437	25134	21731	120707	116299	131668		0.929529	0.906065	0.951167	6.45249	6.20114	7.07751		2.38333	104796	107796	112410	133377	150586	141513		2.5273	2.60913	2.44479	4.93143	5.50358	5.1216		2.38333	136077	135015	108645	117872	122515	88551		7.1539	7.26856	5.51088	5.78926	6.181	3.9408
2.41667	25358	25782	21851	122487	114192	138368		0.975593	0.936792	0.961575	6.55399	6.081	7.45955		2.41667	111719	106141	110739	134596	147762	141071		2.92206	2.51475	2.34951	5.00094	5.34256	5.0964		2.41667	145296	132408	113848	119039	126127	88231		7.67957	7.11991	5.80756	5.8558	6.38696	3.92255
2.45	27415	29047	19916	122876	114126	135273		1.07847	1.09161	0.793738	6.57617	6.07724	7.28307		2.45	114486	112049	110000	136872	148900	140967		3.07984	2.85164	2.30737	5.13072	5.40745	5.09046		2.45	138711	133655	112545	115663	126240	89842		7.30409	7.19102	5.73327	5.6633	6.3934	4.01441
2.48333	23749	24475	21317	124029	118516	135030		0.895119	0.874816	0.915257	6.64192	6.32756	7.26921		2.48333	108073	107920	107763	136702	144950	142154		2.71416	2.61619	2.17981	5.12103	5.18221	5.15815		2.48333	139343	139221	115047	117176	120915	88688		7.34013	7.5084	5.87593	5.74957	6.08976	3.94861
2.51667	24348	27416	22018	127171	118439	138028		0.925078	1.01427	0.97606	6.82108	6.32317	7.44016		2.51667	109518	112603	115190	139633	147853	141904		2.79655	2.88323	2.60331	5.28816	5.34774	5.14389		2.51667	138124	139864	118514	121880	121947	91693		7.27062	7.54506	6.07363	6.0178	6.14861	4.11996
2.55	26511	28090	22042	125611	116833	135701		1.03326	1.04623	0.978142	6.73213	6.23159	7.30747		2.55	108828	110677	112888	134568	147513	138726		2.75721	2.7734	2.47205	4.99934	5.32836	4.96268		2.55	145606	140377	119927	120805	125525	88657		7.69725	7.57431	6.1542	5.9565	6.35263	3.94685
2.58333	24439	25608	21583	126539	120552	137134		0.929629	0.928541	0.938329	6.78504	6.44366	7.38918		2.58333	107253	108540	113174	137799	146159	140865		2.6674	2.65155	2.48835	5.18358	5.25115	5.08465		2.58333	142918	137980	121278	116825	125415	88598		7.54398	7.43763	6.23123	5.72956	6.34636	3.94348
2.61667	24802	25184	20862	128226	118358	139706		0.947784	0.908436	0.875791	6.88124	6.31855	7.53584		2.61667	114140	114770	112075	136725	153388	145169		3.06011	3.00679	2.42569	5.12234	5.66336	5.33007		2.61667	150679	139234	120033	124076	124549	89716		7.98652	7.50914	6.16024	6.14302	6.29698	4.00723
2.65	25636	25935	21861	128589	120783	136603		0.989497	0.944047	0.962443	6.90194	6.45683	7.35891		2.65	110433	113497	112288	135810	149065	145142		2.84873	2.9342	2.43783	5.07017	5.41685	5.32853		2.65	148341	138980	121147	119854	127536	92168		7.8532	7.49465	6.22376	5.90228	6.4673	4.14705
2.68333	23059	25697	21401	128553	117781	140912		0.860608	0.932761	0.922543	6.89988	6.28565	7.60461		2.68333	111323	110600	111377	140714	151653	143005		2.89948	2.76901	2.38589	5.3498	5.56443	5.20667		2.68333	153602	141508	122012	118303	126185	88102		8.15319	7.6388	6.27309	5.81384	6.39027	3.9152
2.71667	25775	26184	22212	127970	120668	136604		0.996449	0.955854	0.992888	6.86664	6.45027	7.35896		2.71667	111561	110901	113674	144256	154613	142867		2.91305	2.78618	2.51686	5.55177	5.73321	5.19881		2.71667	151673	144088	123201	119379	128826	95431		8.0432	7.78592	6.34089	5.87519	6.54086	4.33311
2.75	25241	25303	21897	131022	118358	135380		0.969741	0.914078	0.965565	7.04067	6.31855	7.28917		2.75	113034	112013	114089	140963	155497	143281		2.99704	2.84958	2.54053	5.364	5.78362	5.22241		2.75	152510	143737	129484	123411	129361	96126		8.09093	7.76591	6.69915	6.1051	6.57137	4.37274
2.78333	24168	25456	22207	135431	114612	134410		0.916075	0.921333	0.992454	7.29208	6.10495	7.23386		2.78333	118717	117447	112746	139917	157148	143877		3.32109	3.15944	2.46395	5.30435	5.87776	5.2564		2.78333	155426	145221	124780	125576	129368	93103		8.2572	7.85052	6.43092	6.22855	6.57176	4.20036
2.81667	25472	27049	22737	132166	122543	144132		0.981294	0.99687	1.03842	7.1059	6.55719	7.78822		2.81667	114240	115509	113017	144613	157503	142073		3.06581	3.04893	2.4794	5.57212	5.898	5.15353		2.81667	153537	147556	128164	119950	131087	95776		8.14949	7.98367	6.62388	5.90775	6.66978	4.35278
2.85	25663	24567	23292	128090	120285	141855		0.990847	0.879179	1.08656	6.87348	6.42843	7.65838		2.85	115120	113271	110226	140943	159448	146434		3.11599	2.92132	2.32025	5.36285	6.00891	5.4022		2.85	154390	149326	132882	124831	130821	97650		8.19813	8.0846	6.89291	6.18607	6.65462	4.45964
2.88333	25077	26320	20467	129458	120966	139074		0.961538	0.962303	0.84153	6.95149	6.46726	7.49981		2.88333	111887	108040	110054	143283	154114	153236		2.93164	2.62304	2.31045	5.49629	5.70475	5.79006		2.88333	157671	148138	131764	125776	131920	98388		8.38521	8.01686	6.82916	6.23996	6.71728	4.50172
2.91667	24589	22688	23849	129775	121168	138148		0.937131	0.79008	1.13488	6.96956	6.47878	7.447		2.91667	111959	110331	113477	146962	156226	147248		2.93574	2.75367	2.50563	5.70607	5.82518	5.44862		2.91667	159292	152020	130673	122845	126371	100001		8.47765	8.23821	6.76695	6.07283	6.40087	4.5937
2.95	24148	25813	19184	130887	123046	140928		0.915075	0.938262	0.730245	7.03297	6.58587	7.60552		2.95	113950	113647	111879	143424	160059	152776		3.04927	2.94276	2.41451	5.50432	6.04375	5.76383		2.95	153856	149662	132440	127095	133268	98602		8.16768	8.10376	6.8677	6.31517	6.79415	4.51392
2.98333	26376	27105	22245	129332	120528	139781		1.02651	0.999526	0.99575	6.9443	6.44229	7.54012		2.98333	117037	114675	111158	145832	157654	150407		3.2253	3.00137	2.3734	5.64163	5.90661	5.62875		2.98333	163508	148600	136976	122586	132893	97745		8.71805	8.0432	7.12635	6.05806	6.77276	4.46505
3.01667	24920	26662	22463	129957	123363	141521		0.953686	0.97852	1.01466	6.97994	6.60394	7.63934		3.01667	112914	113478	112189	144496	158603	152981		2.9902	2.93312	2.43219	5.56545	5.96072	5.77552		3.01667	155227	152658	139190	126275	132916	97428		8.24585	8.27459	7.2526	6.26841	6.77408	4.44698
3.05	27124	25199	21043	128360	121908	142306		1.06392	0.909147	0.891491	6.88888	6.52098	7.6841		3.05	113969	109968	115053	148479	155975	147482		3.05036	2.73298	2.5955	5.79257	5.81087	5.46196		3.05	162418	150061	132832	121856	136054	99965		8.65589	8.12651	6.89006	6.01643	6.95301	4.59164
3.08333	24506	26762	21875	134065	120167	145613		0.93298	0.983261	0.963657	7.21418	6.4217	7.87267		3.08333	120320	110538	116196	144929	153121	152421		3.4125	2.76548	2.66067	5.59014	5.64813	5.74359		3.08333	166895	155714	142113	126122	134899	98923		8.91118	8.44885	7.41927	6.25969	6.88715	4.53223
3.11667	26395	26165	22380	135002	125462	141478		1.02746	0.954953	1.00746	7.26761	6.72363	7.63688		3.11667	111738	119259	112592	146160	159665	147818		2.92314	3.26276	2.45517	5.66033	6.02128	5.48112		3.11667	162170	147732	144668	127997	137856	101502		8.64175	7.99371	7.56496	6.3666	7.05576	4.67928
3.15	24142	27514	23052	136545	123886	143311		0.914774	1.01892	1.06575	7.3556	6.63377	7.7414		3.15	114889	115256	114466	149613	158036	148591		3.10282	3.0345	2.56203	5.85723	5.92839	5.5252		3.15	162780	153272	141880	127105	132644	100752		8.67653	8.3096	7.40599	6.31574	6.75857	4.63652
3.18333	27410	29802	23445	135735	122948	144008		1.07822	1.12741	1.09983	7.30941	6.58028	7.78115		3.18333	115833	120329	115999	154302	160460	152362		3.15664	3.32377	2.64944	6.1246	6.06661	5.74022		3.18333	161338	153598	142973	132426	132954	100640		8.59431	8.32819	7.46831	6.61915	6.77624	4.63013
3.21667	24067	26777	21917	137568	123039	147589		0.911023	0.983973	0.9673	7.41393	6.58547	7.98534		3.21667	118843	116596	112431	144261	157134	149528		3.32828	3.11091	2.44599	5.55205	5.87696	5.57862		3.21667	163829	156220	145031	130544	137200	102276		8.73635	8.4777	7.58566	6.51183	7.01835	4.72342
3.25	25509	27781	23627	135445	119339	140793		0.983145	1.03158	1.11562	7.29288	6.37449	7.59783		3.25	116625	114497	115497	148367	158785	156279		3.2018	2.99122	2.62081	5.78618	5.9711	5.96357		3.25	158262	150709	146012	127944	137313	106911		8.41891	8.16346	7.6416	6.36358	7.0248	4.98771
3.28333	24076	29149	21936	138968	125133	142758		0.911473	1.09645	0.968948	7.49376	6.70487	7.70987		3.28333	114018	120424	113163	146460	159979	153161		3.05315	3.32919	2.48773	5.67744	6.03918	5.78578		3.28333	164908	158973	147034	129004	139319	102825		8.79788	8.63468	7.69987	6.42402	7.13918	4.75472
3.31667	25446	28729	20646	140377	124585	142225		0.979994	1.07653	0.857056	7.5741	6.67362	7.67948		3.31667	117727	116291	116970	151862	158077	152304		3.26464	3.09352	2.70481	5.98547	5.93073	5.73691		3.31667	163047	157410	151403	122969	134681	105705		8.69176	8.54556	7.949	6.0799	6.87472	4.91894
3.35	27003	26474	21103	137393	124154	146354		1.05787	0.969605	0.896695	7.40395	6.64905	7.91492		3.35	120071	117216	112184	144375	162020	149541		3.3983	3.14627	2.4319	5.55855	6.15557	5.57937		3.35	169982	155194	144910	127907	136442	106217		9.0872	8.4192	7.57876	6.36147	6.97513	4.94814
3.38333	26427	25891	22769	136748	123894	145216		1.02906	0.94196	1.0412	7.36717	6.63422	7.85003		3.38333	116095	115703	112761	149300	160591	151474		3.17158	3.05999	2.4648	5.83938	6.07408	5.68959		3.38333	166535	154953	145692	131565	139239	105612		8.89065	8.40546	7.62335	6.57005	7.13462	4.91364
3.41667	26337	27024	22808	145123	123039	140633		1.02456	0.995685	1.04458	7.84473	6.58547	7.5887		3.41667	119654	117426	113679	150478	159762	153085		3.37452	3.15824	2.51715	5.90655	6.02681	5.78145		3.41667	173594	149352	146424	129539	134170	108258		9.29316	8.08608	7.66509	6.45453	6.84558	5.06452
3.45	24443	26670	24089	137639	123764	144442		0.929829	0.978899	1.15569	7.41798	6.62681	7.80589		3.45	116731	116208	117528	151379	164322	155073		3.20785	3.08879	2.73662	5.95793	6.28683	5.89481		3.45	166756	154571	146391	131446	133604	107547		8.90325	8.38367	7.66321	6.56327	6.81331	5.02398
3.48333	27031	27594	21655	140407	127204	149423		1.05927	1.02271	0.944575	7.57581	6.82296	8.08992		3.48333	116464	115552	115724	152770	161990	154002		3.19262	3.05138	2.63376	6.03725	6.15386	5.83374		3.48333	164999	160830	149584	129083	134076	108362		8.80307	8.74057	7.84528	6.42853	6.84022	5.07045
3.51667	27397	26264	22013	136323	122850	145943		1.07757	0.959647	0.975627	7.34294	6.57469	7.89148		3.51667	117130	120670	114744	153163	164077	153267		3.2306	3.34322	2.57788	6.05966	6.27286	5.79183		3.51667	172454	160726	151949	129079	134371	110398		9.22816	8.73464	7.98013	6.4283	6.85704	5.18654
3.55	26246	26764	21307	139644	126111	145007		1.02001	0.983356	0.91439	7.53231	6.76064	7.83811		3.55	122878	119946	112706	149083	162308	153515		3.55836	3.30193	2.46167	5.82701	6.17199	5.80597		3.55	177329	156689	152770	129157	135072	110046		9.50614	8.50445	8.02695	6.43275	6.89701	5.16647
3.58333	26573	28235	21468	141033	123381	150186		1.03636	1.05311	0.928355	7.61151	6.60497	8.13343		3.58333	116205	112979	118176	151580	159835	151970		3.17786	2.90467	2.77357	5.96939	6.03097	5.71787		3.58333	171756	162297	154075	130306	138052	109961		9.18836	8.82422	8.10136	6.49826	7.06694	5.16163
3.61667	26091	26444	19892	140110	123050	148037		1.01225	0.968182	0.791656	7.55888	6.5861	8.01089		3.61667	120119	117369	115945	153906	163999	155097		3.40104	3.15499	2.64636	6.10202	6.26841	5.89618		3.61667	174339	163451	155558	132070	135335	109237		9.33564	8.89002	8.18592	6.59885	6.91201	5.12034
3.65	25820	27567	20874	135009	120611	148401		0.9987	1.02143	0.876832	7.26801	6.44702	8.03164		3.65	120369	117782	115369	157001	162914	159033		3.41529	3.17854	2.61352	6.2785	6.20654	6.12061		3.65	168900	158737	160062	132357	135578	108917		9.02551	8.62122	8.44275	6.61521	6.92587	5.1021
3.68333	25310	27034	21736	141142	122637	152394		0.973192	0.996159	0.9516	7.61773	6.56255	8.25933		3.68333	121261	116039	111867	154901	166474	153285		3.46616	3.07915	2.41383	6.15876	6.40954	5.79285		3.68333	169330	160693	157780	129385	133556	110236		9.05002	8.73276	8.31263	6.44575	6.81057	5.17731
3.71667	26243	27410	22069	143230	123999	149045		1.01986	1.01399	0.980484	7.73679	6.64021	8.06837		3.71667	120050	117929	120137	150180	164341	156362		3.3971	3.18692	2.88539	5.88956	6.28791	5.96831		3.71667	169862	156845	154108	126308	139602	109039		9.08036	8.51334	8.10324	6.27029	7.15532	5.10905
3.75	26757	27388	21671	145799	122560	142195		1.04556	1.01294	0.945962	7.88327	6.55816	7.67777		3.75	123519	116529	118070	158000	163112	154253		3.59491	3.10709	2.76753	6.33547	6.21783	5.84805		3.75	172397	165765	156274	131191	136499	111124		9.22491	9.02197	8.22675	6.54873	6.97838	5.22794
3.78333	26016	25488	20480	140937	122460	148255		1.0085	0.922851	0.842658	7.60604	6.55245	8.02332		3.78333	120553	116548	118606	152722	167125	155387		3.42578	3.10818	2.79809	6.03451	6.44666	5.91271		3.78333	169379	158136	154285	130861	138468	107893		9.05282	8.58695	8.11334	6.52991	7.09066	5.04371
3.81667	25085	28720	23079	146841	122628	148999		0.961939	1.07611	1.06809	7.94269	6.56203	8.06574		3.81667	119312	116718	113423	151189	166983	156633		3.35502	3.11787	2.50255	5.9471	6.43856	5.98376		3.81667	172659	158892	159588	128719	134517	111564		9.23985	8.63006	8.41572	6.40777	6.86537	5.25303
3.85	23924	28108	22398	144852	126543	145935		0.903871	1.04709	1.00902	7.82927	6.78527	7.89103		3.85	122487	120871	113568	155267	167387	157510		3.53606	3.35468	2.51082	6.17963	6.4616	6.03377		3.85	170663	158804	160797	127025	137094	112908		9.12603	8.62505	8.48466	6.31118	7.01231	5.32967
3.88333	28308	26810	22195	140517	124162	151344		1.12314	0.985537	0.991413	7.58209	6.6495	8.19946		3.88333	122653	120829	115762	158851	168583	154047		3.54553	3.35228	2.63592	6.38399	6.5298	5.8363		3.88333	172276	163832	158878	131301	138438	108515		9.21801	8.91175	8.37523	6.555	7.08895	5.07917
3.91667	26395	26348	21595	143685	120850	148986		1.02746	0.96363	0.93937	7.76273	6.46065	8.065		3.91667	119181	123016	119488	155418	167888	157910		3.34755	3.47699	2.84839	6.18824	6.49017	6.05658		3.91667	180679	163283	160426	126709	134120	114787		9.69716	8.88044	8.4635	6.29316	6.84273	5.43681
3.95	25125	28570	22342	148357	121660	147046		0.963939	1.06899	1.00416	8.02913	6.50684	7.95438		3.95	117974	120273	116282	158404	176794	156313		3.27873	3.32058	2.66558	6.3585	6.998	5.96551		3.95	181741	163934	156381	131127	140184	110299		9.75772	8.91756	8.23285	6.54508	7.18851	5.1809
3.98333	26182	24689	21259	140254	122935	147634		1.0168	0.884964	0.910226	7.56709	6.57954	7.98791		3.98333	120001	119560	119800	157093	165168	157612		3.39431	3.27992	2.86618	6.28375	6.33507	6.03958		3.98333	179461	164757	159260	132510	135994	110952		9.62771	8.96449	8.39702	6.62394	6.94959	5.21814
4.01667	24434	26972	21691	144177	127892	149042		0.929379	0.993219	0.947697	7.79078	6.86219	8.06819		4.01667	121450	119256	116238	158971	166851	155382		3.47693	3.26259	2.66307	6.39084	6.43104	5.91243		4.01667	182138	164024	155877	133494	140775	113047		9.78035	8.9227	8.20411	6.68005	7.22221	5.3376
4.05	26845	25944	21851	143294	123604	146071		1.04997	0.944473	0.961575	7.74043	6.61768	7.89878		4.05	120438	119437	118905	153957	169071	161068		3.41923	3.27291	2.81514	6.10493	6.55762	6.23665		4.05	179645	160096	165551	129163	134343	109435		9.6382	8.69872	8.75574	6.43309	6.85544	5.13163
4.08333	24211	26261	22668	144485	120472	146653		0.918225	0.959505	1.03244	7.80835	6.43909	7.93197		4.08333	122289	122680	120915	155229	166468	156378		3.52477	3.45783	2.92976	6.17746	6.4092	5.96922		4.08333	176414	167716	161959	134917	135307	112794		9.45396	9.13322	8.55092	6.76119	6.91041	5.32317
4.11667	26905	27271	20485	142543	124459	145055		1.05297	1.0074	0.843091	7.69761	6.66644	7.84085		4.11667	122715	121603	117110	153487	170017	155810		3.54906	3.39642	2.71279	6.07813	6.61156	5.93683		4.11667	178906	161373	161135	132956	141718	111946		9.59606	8.77153	8.50393	6.64937	7.27598	5.27481
4.15	27593	26391	22199	143855	123610	153954		1.08738	0.965669	0.99176	7.77242	6.61803	8.34828		4.15	122526	117633	119689	158542	166859	163506		3.53829	3.17004	2.85985	6.36637	6.43149	6.37567		4.15	177579	168563	159222	131818	135157	111042		9.52039	9.18152	8.39485	6.58448	6.90186	5.22327
4.18333	23908	27559	22575	150692	123940	150020		0.903071	1.02105	1.02437	8.16228	6.63684	8.12396		4.18333	123984	120044	118398	158319	169364	158437		3.62142	3.30752	2.78623	6.35366	6.57433	6.08663		4.18333	176360	160240	161074	131457	140730	113619		9.45088	8.70693	8.50045	6.56389	7.21964	5.37021
4.21667	27442	28692	21715	147958	121381	149041		1.07982	1.07478	0.949779	8.00638	6.49093	8.06814		4.21667	122657	119632	115356	162333	167554	161631		3.54576	3.28403	2.61277	6.58254	6.47112	6.26875		4.21667	178502	167905	165439	131487	139671	112114		9.57302	9.144	8.74935	6.56561	7.15925	5.28439
4.25	27272	28427	22574	149693	125234	150632		1.07132	1.06221	1.02429	8.10531	6.71063	8.15886		4.25	119603	121967	116891	158409	167927	156203		3.37161	3.41717	2.7003	6.35879	6.49239	5.95924		4.25	180888	167713	162608	131836	133819	115850		9.70908	9.13305	8.58792	6.58551	6.82557	5.49742
4.28333	25255	27919	23256	144175	124277	150649		0.970441	1.03812	1.08344	7.79067	6.65606	8.15983		4.28333	120254	118995	124373	158770	167857	162045		3.40874	3.24771	3.12694	6.37937	6.4884	6.29236		4.28333	173101	160879	169209	130278	138848	114811		9.26505	8.74336	8.96432	6.49667	7.11233	5.43818
4.31667	26554	27735	23455	147362	129371	150252		1.03541	1.0294	1.1007	7.9724	6.94653	8.13719		4.31667	125192	119366	122328	157783	168549	154449		3.69031	3.26886	3.01033	6.32309	6.52786	5.85923		4.31667	180432	168798	163711	132952	134746	112694		9.68308	9.19492	8.65082	6.64914	6.87843	5.31747
4.35	25338	25147	23062	143329	123013	152579		0.974592	0.906681	1.06662	7.74243	6.58399	8.26988		4.35	118748	117807	120506	155739	169996	156162		3.32286	3.17997	2.90643	6.20654	6.61037	5.9569		4.35	174078	162931	166672	134153	139854	114411		9.32076	8.86037	8.81966	6.71762	7.16969	5.41537
4.38333	26031	28207	22404	148040	125258	146113		1.00925	1.05178	1.00954	8.01106	6.712	7.90118		4.38333	123694	123136	121133	159564	168789	156468		3.60489	3.48383	2.94219	6.42465	6.54154	5.97435		4.38333	178789	162489	163101	132664	137848	112627		9.58939	8.83517	8.61604	6.63272	7.0553	5.31365
4.41667	27963	27159	20910	150083	127694	146874		1.10588	1.00209	0.879955	8.12755	6.8509	7.94457		4.41667	119039	120260	117910	160379	171051	162514		3.33945	3.31984	2.75841	6.47112	6.67052	6.3191		4.41667	174628	165728	168541	132659	140398	119587		9.35212	9.01986	8.92623	6.63244	7.20071	5.71051
4.45	25054	26527	22983	146423	128654	151378		0.960388	0.972118	1.05976	7.91885	6.90564	8.20139		4.45	121458	119612	115267	159124	170548	159954		3.47739	3.28289	2.6077	6.39956	6.64184	6.17313		4.45	175046	164864	165875	134518	140653	115742		9.37596	8.97059	8.77421	6.73844	7.21525	5.49127
4.48333	26147	26938	22655	146998	127610	151160		1.01506	0.991607	1.03131	7.95164	6.84611	8.18896		4.48333	122049	122267	116422	163614	168316	160882		3.51109	3.43428	2.67356	6.65559	6.51457	6.22604		4.48333	176167	165057	166345	132759	137455	114609		9.43988	8.9816	8.80101	6.63814	7.0329	5.42666
4.51667	25334	27656	22978	144931	124292	147930		0.974392	1.02565	1.05933	7.83378	6.65692	8.00479		4.51667	118469	118921	111911	160777	173836	157089		3.30695	3.24349	2.41634	6.49382	6.82933	6.00976		4.51667	175224	167698	162832	132746	140477	115780		9.38611	9.13219	8.6007	6.6374	7.20521	5.49343
4.55	26449	27722	22314	148076	125191	149973		1.03016	1.02878	1.00174	8.01311	6.70818	8.12128		4.55	120937	120816	116663	166475	172767	162648		3.44768	3.35154	2.6873	6.81872	6.76837	6.32674		4.55	177515	167770	168237	135223	135647	121201		9.51674	9.1363	8.9089	6.77864	6.9298	5.80255
4.58333	24712	28406	20851	143561	127039	151303		0.943283	1.06122	0.874837	7.75566	6.81355	8.19712		4.58333	119807	119641	120909	158626	171122	162096		3.38325	3.28454	2.92941	6.37116	6.67457	6.29527		4.58333	174740	165002	168810	131712	134398	121024		9.35851	8.97846	8.94157	6.57844	6.85858	5.79245
4.61667	26117	26501	21932	143085	127065	156346		1.01355	0.970885	0.968601	7.72852	6.81504	8.48468		4.61667	126884	120597	114797	164367	172947	159780		3.78679	3.33905	2.5809	6.69852	6.77864	6.16321		4.61667	175609	165382	166890	133192	140472	117471		9.40806	9.00013	8.83209	6.66283	7.20493	5.58986
4.65	25227	28832	22636	151272	123682	150331		0.969041	1.08142	1.02966	8.19535	6.62213	8.14169		4.65	127421	121179	118782	165201	172603	162140		3.81741	3.37224	2.80813	6.74608	6.75902	6.29778		4.65	181992	164844	173071	129552	136095	117061		9.77203	8.96945	9.18454	6.45527	6.95535	5.56648
4.68333	26928	25505	21039	152557	122903	150120		1.05412	0.923657	0.891144	8.26862	6.57771	8.12966		4.68333	123653	117539	116553	166732	172224	163485		3.60255	3.16468	2.68103	6.83338	6.73741	6.37447		4.68333	182684	167188	172918	135078	137139	120637		9.81149	9.10311	9.17581	6.77037	7.01488	5.77039
4.71667	26396	27054	22082	151896	126096	152506		1.02751	0.997107	0.981612	8.23093	6.75978	8.26572		4.71667	124839	123209	120776	159128	175048	165244		3.67018	3.48799	2.92183	6.39979	6.89844	6.47477		4.71667	184289	166878	169302	131267	132917	120266		9.90301	9.08544	8.96963	6.55306	6.77413	5.74923
4.75	25435	26548	22958	149865	122744	152316		0.979444	0.973114	1.05759	8.11512	6.56865	8.25488		4.75	120557	127587	118042	162416	172330	164624		3.42601	3.73763	2.76593	6.58727	6.74345	6.43942		4.75	184576	166864	174893	131026	135853	120152		9.91937	9.08464	9.28843	6.53932	6.94155	5.74273
4.78333	26706	26934	21917	149527	123113	149611		1.04301	0.991417	0.9673	8.09585	6.58969	8.10064		4.78333	126186	122594	120725	160658	171156	163399		3.74699	3.45293	2.91892	6.48703	6.67651	6.36957		4.78333	185239	168537	173958	129614	135765	119756		9.95718	9.18003	9.23512	6.4588	6.93653	5.72015
4.81667	26555	27133	23156	147588	125363	154828		1.03546	1.00085	1.07477	7.98529	6.71799	8.39812		4.81667	118861	125305	120294	163923	175226	160483		3.3293	3.60751	2.89434	6.67321	6.90859	6.20329		4.81667	176154	165172	170128	135297	138661	115873		9.43914	8.98816	9.01672	6.78286	7.10166	5.49874
4.85	27650	27830	23398	148297	126990	151643		1.09023	1.0339	1.09576	8.02571	6.81076	8.21651		4.85	119977	125078	122134	160858	179790	161043		3.39294	3.59457	2.99926	6.49843	7.16883	6.23522		4.85	181330	165032	170065	135053	135683	119218		9.73428	8.98017	9.01313	6.76894	6.93185	5.68947
4.88333	26485	27715	23643	149857	123882	152960		1.03196	1.02845	1.11701	8.11467	6.63354	8.2916		4.88333	125728	121884	114288	163269	177881	163555		3.72087	3.41244	2.55187	6.63591	7.05998	6.37846		4.88333	177635	168349	173501	134015	139384	120656		9.52359	9.16931	9.20906	6.70976	7.14289	5.77147
4.91667	25881	27526	22447	148724	126735	154496		1.00175	1.01949	1.01327	8.05006	6.79622	8.37919		4.91667	124261	117220	118059	164997	172062	161354		3.63722	3.14649	2.7669	6.73445	6.72817	6.25296		4.91667	179661	171082	175921	133111	139605	124430		9.63911	9.32515	9.34705	6.65821	7.15549	5.98667
4.95	26979	27137	21508	148123	126260	150705		1.05667	1.00104	0.931824	8.01579	6.76913	8.16302		4.95	123444	122312	124441	162671	176556	165913		3.59063	3.43685	3.13081	6.60181	6.98443	6.51292		4.95	180544	163653	172608	133868	136934	123991		9.68946	8.90154	9.15814	6.70137	7.00319	5.96164
4.98333	25844	26978	22321	146331	123845	152080		0.9999	0.993504	1.00234	7.91361	6.63143	8.24142		4.98333	125146	123661	119025	160998	170291	167162		3.68768	3.51377	2.82199	6.50642	6.62719	6.58414		4.98333	177419	163092	168082	132010	137341	125144		9.51127	8.86955	8.90006	6.59543	7.02639	6.02738
5.01667	26272	27039	21826	150377	122457	155395		1.02131	0.996396	0.959407	8.14432	6.55228	8.43045		5.01667	124920	124065	120318	161566	172017	161440		3.6748	3.5368	2.89571	6.53881	6.72561	6.25786		5.01667	175368	168691	180973	135536	136427	119696		9.39432	9.18881	9.63512	6.79648	6.97428	5.71673
5.05	26361	26018	22109	150725	125244	152377		1.02576	0.947982	0.983954	8.16416	6.7112	8.25836			126749	122421	120524	164614	176921	161141									5.05*	174954	164026	172833	134195	139696	115550		9.370713*	8.92281*	9.170967*	6.72002*	7.16068*	5.480319*
5.08333	27307	26418	23743	148554	125114	155074		1.07307	0.96695	1.12568	8.04037	6.70379	8.41215			126694	120608	120753	164904	171534	165425									5.083333*	179768	167885	172872	138555	137020	116692		9.645213*	9.142856*	9.173191*	6.968633*	7.008091*	5.545437*
5.11667	27037	27274	23518	148247	122552	156832		1.05957	1.00754	1.10617	8.02286	6.5577	8.51239			123401	122071	121421	173347	173028	164035									5.116667*	180473	162541	172783	134265	134146	121577		9.685413*	8.838134*	9.168116*	6.724011*	6.844212*	5.823987*
5.15	26537	28947	22217	151261	120519	153061		1.03456	1.08687	0.993321	8.19472	6.44177	8.29736			126078	121398	120008	168577	173557	166888									5.15*	179854	163436	173758	130157	134763	120435		9.650117*	8.889168*	9.223712*	6.489768*	6.879394*	5.758868*
5.18333	26906	25931	23595	146696	122773	157799		1.05302	0.943857	1.11285	7.93442	6.5703	8.56753			124410	122330	120362	164140	170731	165644									5.183333*	179888	165821	171135	131288	136736	123268		9.652056*	9.025164*	9.074145*	6.554259*	6.991897*	5.92041*
5.21667	25445	27522	22324	153911	127132	156241		0.979944	1.0193	1.0026	8.34583	6.81886	8.47869			124369	124263	123760	165058	167795	160655									5.216667*	173084	167931	176068	130427	135453	122626		9.264083*	9.145478*	9.355431*	6.505163*	6.918739*	5.883802*
5.25	26357	28395	22828	151150	126161	154010		1.02556	1.06069	1.04632	8.18839	6.76349	8.35148			124098	122768	121084	170454	173010	162244									5.25*	179865	168928	172010	133247	135236	122969		9.650744*	9.202329*	9.124038*	6.665963*	6.906365*	5.90336*
	27302*	28020*	22485*	153216*	124180*	153345*										124395	121617	123553	169051	175327	163170									5.283333*	185699	169356	172281	134851	137666	120193		9.983407*	9.226734*	9.139491*	6.757426*	7.044927*	5.745069*
	26230*	27203*	22570*	154495*	125173*	152171*																								5.316667*	183595	164978	174402	134138	136129	120824		9.863434*	8.977095*	9.260433*	6.716769*	6.957285*	5.78105*
	27675*	26455*	23271*	147548*	123108*	158188*																								5.35*	176560	174608	176650	134487	139956	122506		9.462289*	9.52621*	9.388617*	6.73667*	7.175506*	5.876959*
	27438*	26700*	22435*	148478*	124812*	157740*																								5.383333*	184037	167252	177354	134886	134404	124621		9.888637*	9.106761*	9.42876*	6.759421*	6.858924*	5.997559*
	27011*	28473*	22712*	151383*	123879*	159721*																								5.416667*	177252	161435	175701	132663	136649	121231		9.501748*	8.775068*	9.334504*	6.632663*	6.986936*	5.804257*
	27434*	26199*	22252*	151410*	126291*	156047*																								5.45*	180417	171543	178825	134641	138232	122414		9.68222*	9.35144*	9.512639*	6.745451*	7.077201*	5.871713*
	26628*	25901*	21692*	150803*	124173*	154315*																								5.483333*	178160	164204	178805	133107	131952	125210		9.553523*	8.93296*	9.511498*	6.65798*	6.719107*	6.031145*
	25802*	27130*	22770*	148743*	127404*	156774*																								5.516667*	184246	166831	176307	134809	129986	122029		9.900555*	9.082755*	9.369059*	6.755031*	6.607003*	5.84976*
	28676*	28018*	24617*	154841*	130107*	158738*																								5.55*	173207	169778	168893	130908	135756	125973		9.271096*	9.250797*	8.946303*	6.532591*	6.936016*	6.074652*
	27054*	27628*	21896*	152548*	122616*	155967*																								5.583333*	177943	163337	174431	134023	133806	122275		9.541149*	8.883523*	9.262087*	6.710212*	6.824825*	5.863787*
	26965*	26990*	21872*	153199*	125971*	157722*																								5.616667*	181773	166820	173507	134613	136207	123187		9.759541*	9.082128*	9.209399*	6.743855*	6.961733*	5.915791*
	26378*	27995*	21996*	150589*	129001*	155091*																								5.65*	181105	162096	174290	130825	134848	124337		9.721451*	8.812759*	9.254047*	6.527858*	6.884241*	5.981365*
	27402*	28584*	23946*	153738*	124632*	156608*																								5.683333*	179650	164695	175412	133103	132918	123987		9.638485*	8.960958*	9.318025*	6.657752*	6.77419*	5.961408*
	26832*	27323*	22326*	149220*	125846*	155516*																								5.716667*	178769	159929	168390	132352	133809	121173		9.588249*	8.689194*	8.917621*	6.614929*	6.824996*	5.80095*
	26302*	27575*	22030*	156671*	127083*	157885*																								5.75*	177099	166801	175865	132126	133176	120533		9.493023*	9.081044*	9.343856*	6.602043*	6.788901*	5.764456*
	28551*	26572*	22529*	156608*	121868*	159175*																								5.783333*	177944	165712	179493	127227	133556	121987		9.541206*	9.018948*	9.550729*	6.322695*	6.810569*	5.847365*
	26787*	28846*	23350*	154712*	126824*	159157*																								5.816667*	184604	164447	174050	126718	133568	120623		9.920968*	8.946816*	9.240362*	6.293671*	6.811254*	5.769588*
	26361*	26832*	24324*	156958*	123485*	158643*																								5.85*	175092	162684	174990	138716	132758	121228		9.378582*	8.846288*	9.293962*	6.977813*	6.765066*	5.804086*
	26201*	27468*	21991*	152955*	125971*	157719*																								5.883333*	180350	163837	176770	136239	136461	120512		9.6784*	8.912033*	9.39546*	6.836571*	6.976216*	5.763259*
	25798*	26470*	22002*	158364*	127556*	158538*																								5.916667*	179201	162811	180840	133662	134826	119496		9.612882*	8.853529*	9.627537*	6.689627*	6.882987*	5.705325*
	27747*	27059*	23584*	156969*	127964*	157431*																								5.95*	181689	165183	170057	131795	131737	121486		9.754751*	8.988784*	9.012676*	6.583168*	6.706848*	5.818798*
	27499*	26602*	22971*	153016*	131434*	155340*																								5.983333*	176475	166039	175533	132653	133656	120350		9.457442*	9.037594*	9.324925*	6.632093*	6.816272*	5.754021*
	27919*	26128*	23293*	149207*	125772*	164362*																								6.016667*	178449	162839	177941	131250	132737	126647		9.570002*	8.855126*	9.462232*	6.552092*	6.763869*	6.113085*
	26187*	27427*	22428*	153718*	128442*	158718*																								6.05*	178339	159454	177281	134396	133777	121958		9.56373*	8.662109*	9.424598*	6.731481*	6.823171*	5.845712*
	26266*	26480*	23377*	156261*	124858*	157487*																								6.083333*	180453	161242	179795	128234	132816	122022		9.684273*	8.764063*	9.567949*	6.380116*	6.768374*	5.849361*
	27968*	26592*	23552*	156820*	131614*	155948*																								6.116667*	177105	161253	177632	133992	133293	121743		9.493366*	8.76469*	9.444612*	6.708444*	6.795573*	5.833452*
	27389*	25919*	22345*	157403*	126472*	161834*																								6.15*	181032	161927	180185	131783	128575	118508		9.717288*	8.803122*	9.590188*	6.582484*	6.526546*	5.648988*
	27303*	25807*	23418*	154290*	128150*	154316*																								6.183333*	177377	162981	178183	131377	132462	119937		9.508875*	8.863223*	9.476031*	6.559334*	6.748188*	5.730472*
	26782*	26533*	23523*	154041*	125574*	161704*																								6.216667*	180472	159335	180180	134006	133973	123082		9.685356*	8.655323*	9.589903*	6.709243*	6.834347*	5.909804*
	28879*	27130*	23051*	152734*	131449*	156096*																								6.25*	176181	164749	175747	135004	134412	120163		9.440678*	8.964037*	9.337127*	6.76615*	6.85938*	5.743358*
	26232*	26921*	21773*	159185*	128016*	159170*
	28585*	26436*	24120*	150527*	126155*	158190*
	29553*	26287*	21300*	160315*	124692*	153893*
	26113*	28584*	23582*	159192*	128706*	161248*
	27624*	28502*	23498*	159210*	126946*	159385*
	28415*	26234*	21440*	160231*	122442*	157020*
	26499*	27767*	24160*	161670*	127798*	156948*
	27776*	26933*	22843*	155706*	127545*	160144*
	26952*	26691*	21337*	155580*	125298*	159537*
	27686*	27900*	21953*	159422*	128336*	158768*
	26463*	27553*	22811*	157685*	126039*	157858*
	29078*	28998*	22550*	159893*	122583*	159886*
	27013*	28107*	24019*	155661*	127534*	157715*
	27889*	27069*	24448*	159148*	123267*	154712*
	27716*	26951*	21619*	160562*	124869*	162449*
	27024*	28793*	23500*	156914*	128284*	158532*
	27124*	26432*	21560*	158896*	125607*	160037*
	28228*	25401*	23309*	157344*	123301*	159861*
	27603*	27858*	23074*	159321*	125739*	158114*
	28131*	25211*	22017*	157764*	128663*	159538*
	28449*	27314*	23539*	161874*	126115*	160643*
	30062*	27746*	22274*	155902*	128632*	154656*
	25986*	28608*	23045*	159091*	123803*	158001*
	28760*	28971*	23467*	155846*	129676*	163691*
	28830*	27452*	22628*	161018*	124424*	159147*
	29282*	27893*	23146*	159671*	128992*	159612*
	28919*	26304*	24003*	155809*	125943*	157138*
	27946*	27233*	23350*	161184*	126440*	158561*
	29876*	26882*	21759*	157896*	125472*	160106*
	25046*	27056*	23775*	157625*	125508*	153413*
	26603*	26974*	22863*	159084*	125058*	158141*
	28287*	29079*	23127*	158875*	128411*	163719*
	27871*	27321*	22674*	157925*	129123*	156476*
	28533*	27333*	22088*	161904*	128614*	159625*
	27345*	28129*	23882*	162435*	124570*	161743*
	27635*	26514*	23420*	156576*	128660*	161700*
	27553*	28085*	24355*	160534*	130832*	161287*
	27265*	26674*	24668*	161160*	124144*	158168*
	27107*	28083*	22012*	158370*	125981*	161827*
	28172*	27854*	23470*	164875*	129742*	161767*
	26070*	27219*	23286*	160215*	128768*	158831*
	27903*	27932*	23046*	159820*	128667*	159301*
	29998*	24888*	22799*	160651*	131195*	159221*
	26329*	27542*	23055*	159469*	128167*	158608*
	27789*	29267*	23092*	159720*	126652*	160773*
	27361*	28340*	23476*	159258*	127641*	160507*
	28521*	26691*	22137*	165827*	126007*	159231*
	28323*	27427*	24164*	162199*	130534*	161919*
	29342*	26678*	23140*	165134*	123451*	159059*
	27602*	29389*	23705*	165649*	126964*	163815*
	27140*	26320*	22409*	162498*	128753*	158028*
	28284*	28489*	24567*	163431*	126010*	157856*
	25854*	25531*	24063*	159540*	127546*	161165*
	27540*	27837*	23987*	161976*	128098*	160874*
	27763*	27827*	24768*	159598*	128639*	160275*
	27821*	26476*	22463*	161850*	127348*	156529*
	29731*	24735*	24072*	161720*	127954*	161641*
	28501*	26876*	24371*	163316*	126706*	164840*
	28536*	28097*	23681*	165043*	128984*	165183*
	27822*	28208*	21884*	163357*	128167*	162471*
	27451*	28295*	23585*	159462*	131321*	157004*
	28813*	27895*	22588*	160491*	125447*	162223*
	27396*	27165*	22684*	162026*	127037*	159819*
	29130*	27217*	24585*	158382*	126501*	159369*
	27769*	28436*	24902*	161941*	125989*	165483*
	28457*	28630*	24594*	165649*	128736*	162982*
	28719*	26397*	22213*	167931*	129725*	160160*
	27695*	27276*	25151*	164544*	129272*	160218*
	28972*	27784*	22323*	166456*	132190*	154882*
	28293*	27202*	22425*	167905*	130280*	159750*
	28429*	25565*	23338*	161244*	129482*	162648*
	27382*	26700*	25754*	162671*	127779*	159803*
	30992*	27394*	24698*	163657*	129441*	162739*
	25615*	29359*	24063*	162996*	125272*	157710*
	27392*	29527*	22521*	161764*	128980*	159586*
	29791*	29979*	22717*	165793*	129170*	162003*
	30644*	29162*	23634*	164893*	128274*	162155*
	27170*	29019*	23160*	169648*	132182*	166536*
	27968*	26900*	23842*	164356*	126997*	163004*
	28291*	29568*	22307*	166079*	126205*	159515*
	26261*	28815*	23269*	169009*	130847*	157960*
	26896*	29385*	23126*	159807*	130881*	159641*
	28253*	27775*	23528*	166477*	127571*	161085*
	27801*	28951*	24716*	169427*	130960*	162645*
	29218*	27808*	24898*	165280*	132991*	159147*
	29685*	27637*	23367*	164525*	125072*	163258*
	26707*	26523*	23009*	167382*	135164*	158493*
	28834*	26258*	24070*	168917*	127803*	160904*
	27320*	29784*	22348*	169630*	131643*	164312*
	28588*	29719*	23687*	164997*	126302*	162806*
	28102*	28087*	23256*	166200*	128857*	163652*
	27972*	26339*	23239*	162115*	126821*	159493*
	29535*	27039*	24225*	163976*	126990*	165419*
	27161*	26168*	24496*	167660*	130903*	154821*
	27698*	28899*	23839*	168129*	132324*	164438*
	29562*	28409*	23125*	166390*	129458*	161060*
	27953*	27978*	23763*	165314*	127341*	154039*
	27538*	28541*	23362*	167086*	131967*	162696*
	27573*	27221*	22475*	169689*	128874*	161479*
	28355*	27700*	24088*	169909*	131319*	160511*
	29648*	27245*	23831*	168487*	129833*	162303*
	30767*	29370*	23797*	167810*	131319*	157509*
	29485*	27444*	22418*	163029*	127110*	158428*
	28810*	28785*	24601*	166819*	130692*	163032*
	30383*	27756*	23699*	169386*	133560*	160457*
	27543*	26315*	24383*	161477*	135595*	162398*
	29110*	29129*	23788*	166894*	131240*	162378*
	30039*	26580*	22769*	166000*	127445*	164793*
	27677*	25884*	23103*	167952*	131055*	160051*
	28444*	29620*	23488*	164484*	132376*	160397*
	28283*	29147*	24368*	169775*	130810*	158352*
	28186*	27857*	23029*	166878*	128953*	164229*
	30588*	26318*	23293*	171111*	122371*	159189*
	28978*	28599*	22377*	164612*	127549*	161214*
	28387*	26139*	23469*	170625*	126741*	157980*
	28788*	28451*	23787*	168022*	128344*	159672*
	29913*	29660*	23823*	172320*	127873*	164589*
	27662*	28241*	26211*	167841*	129166*	163799*
	29098*	29446*	22455*	168969*	129660*	160329*
	29116*	29425*	24354*	170837*	128117*	158753*
	28909*	30872*	24444*	162262*	126108*	163173*
	29182*	27374*	22397*	168028*	129141*	158623*
	28887*	25592*	23479*	169177*	127406*	160759*
	28516*	29203*	24870*	162227*	128568*	163307*
	30675*	28123*	23691*	167484*	129507*	160522*
	28345*	27093*	25171*	165654*	126302*	163250*
	29119*	27392*	23135*	166351*	129902*	157016*
	28787*	28911*	23823*	169922*	128478*	159830*
	28657*	26578*	24329*	166635*	126996*	164656*
	26865*	30307*	23584*	169706*	129337*	165083*
	27494*	29366*	24247*	168979*	129761*	159463*
	27231*	29328*	25087*	165919*	130140*	160825*
	28631*	28906*	23128*	167050*	126122*	163837*
	30454*	30392*	22074*	168127*	129594*	162369*
	33314*	26884*	23148*	169699*	129567*	162220*
	28076*	31482*	23784*	166433*	128594*	161126*
	28793*	29087*	25570*	165095*	127113*	165553*
	30848*	27463*	24221*	167303*	128517*	161589*
	28870*	28316*	24238*	165505*	126576*	162714*
	29283*	27142*	23762*	169462*	130998*	159053*
	29665*	27862*	22951*	172076*	128048*	160408*
	30092*	27893*	22911*	170153*	130907*	164801*
	29830*	28736*	22387*	166000*	130402*	160838*
	29792*	29747*	25143*	165531*	130824*	160451*
	29759*	28891*	23238*	166887*	128634*	158596*
	27933*	28337*	22555*	167882*	127020*	159330*
	29693*	28657*	24152*	167053*	128716*	159946*
	26323*	27439*	22985*	166288*	127666*	160813*
	28316*	29333*	23821*	173292*	125915*	159579*
	28392*	29420*	23243*	171118*	131005*	163416*
	27221*	28274*	25558*	167484*	130397*	163489*
	28673*	29884*	23266*	168872*	130780*	161244*
	27381*	27961*	23818*	172683*	129110*	165797*
	26919*	30074*	25368*	170522*	129932*	160763*
	29148*	28878*	23267*	170296*	128600*	165432*
	28428*	28995*	25149*	166672*	124863*	166769*
	28408*	30676*	22950*	169795*	134132*	159747*
	27094*	28530*	22312*	165221*	132110*	162207*
	29015*	29470*	23475*	164981*	125561*	160737*
	28472*	27689*	25025*	165761*	132167*	160887*
	28846*	27438*	24700*	169968*	125259*	160440*
	30076*	29579*	23429*	165315*	135494*	162261*
	26812*	29666*	24197*	169723*	131020*	161053*
	28608*	30458*	23009*	168666*	130126*	161899*
	28708*	29448*	24018*	168208*	129114*	157005*
	28723*	28315*	24180*	172724*	131244*	163284*
	27501*	28511*	25501*	169542*	133281*	158613*
	27359*	30438*	24708*	168575*	134090*	162828*
	29335*	29892*	25568*	170267*	126022*	155268*
	29712*	28995*	23515*	169713*	132362*	166822*
	28726*	28015*	24289*	170302*	127059*	161781*
	29703*	29977*	25474*	164130*	127693*	162010*
	27430*	29753*	25535*	172453*	130218*	157157*
	28680*	30041*	23177*	168737*	129040*	156661*
	30219*	31964*	25006*	167122*	129570*	161249*
	28838*	28689*	24661*	164995*	133946*	160269*
	28095*	29162*	24959*	166204*	126723*	159652*
	27622*	30749*	23415*	166554*	132575*	160032*
	30757*	31878*	23511*	169224*	128762*	163179*
	29385*	28969*	23094*	169851*	126575*	159547*
	29746*	29527*	23575*	168917*	131407*	166667*
	29311*	30396*	26134*	165048*	129370*	163216*
	28249*	29839*	23731*	171152*	132292*	163718*
	29076*	29938*	23609*	166216*	128432*	162697*
	27824*	29173*	25117*	164485*	130410*	159405*
	28326*	29843*	25054*	173377*	128175*	158535*
	27430*	29744*	24860*	169067*	128919*	156665*
	30821*	30005*	23325*	171830*	128637*	160460*
	30189*	31234*		162074*	130741*
	29196*	31799*		167363*	129082*
	29822*	30701*		162111*	132747*
	30539*	29217*		168468*	128306*
	29971*	29185*		169563*	130655*
	30095*	30389*		172752*	127684*
	29898*	30743*		169363*	126796*
	28536*	29001*		170764*	126179*
	29228*	30055*		166022*	135170*
	28796*	30733*		167126*	134271*
	28777*	29934*		167788*	129912*
	27467*	30484*		169721*	128938*
	29027*	29444*		168377*	130905*
	29974*	28223*		172100*	129209*
	26135*	28288*		165720*	129836*
	26197*	29604*		165282*	131061*
	28233*	29946*		165988*	130868*
	28522*	29006*		172303*	127479*
	30523*	31012*		164344*	130014*
	29448*	28685*		166482*	127573*
	28228*	30919*		168820*	130222*
	29112*	29990*		165384*	132037*
	29094*	29007*		163299*	130359*
	29663*	28526*		164413*	129924*
	27435*	30258*		162649*	131747*
	28586*	29597*		166650*	127490*
	31692*	30664*		167954*	133960*
	28318*	29864*		168139*	131123*
	27807*	28773*		168649*	131125*
	28654*	29600*		167368*	126987*
	29052*	31406*		169991*	130208*
	28726*	31861*		164906*	130284*
	28184*	29841*		166666*	132796*
	28626*	29458*		165300*	135779*
	30920*	31763*		171729*	134455*
	27984*	32180*		167343*	127815*
	27972*	30310*		164404*	128570*
	29343*	31208*		172984*	132809*
	27204*	28991*		167127*	130270*
	27368*	30400*		168062*	128701*
	27799*	29197*		165100*	128590*
	29930*	29337*		168668*	131868*
	29424*	31490*		172860*	132981*
	28225*	30501*		168180*	131551*
	29409*	29295*		169880*	130104*
	28524*	30653*		169518*	132209*
	29993*	30362*		163022*	130290*
	28382*	29397*		165085*	131311*
	30416*	30270*		165392*	131614*
	30543*	29675*		168011*	129681*
	29716*	30751*		167401*	126518*
	28722*	32149*		169123*	127591*
	30031*	31773*		163738*	127594*
	30288*	31283*		166646*	131321*
	28646*	30512*		167604*	128141*
	30891*	31008*		167914*	130441*
	28346*	29576*		162841*	129675*
	28974*	32346*		168769*	130361*
	29927*	30157*		169327*	134308*
	31274*	29612*		165137*	132981*
	30756*	31221*		166567*	132247*
	30053*	30249*		169292*	130949*
	28885*	31318*		164924*	131110*
	30756*	32624*		172128*	131146*
	30449*	29921*		167660*	136939*
	29831*	31355*		171666*	131988*
	28808*	29953*		166872*	137723*
	29653*	30977*		176660*	131138*
	28306*	32749*		165602*	132967*
	26880*	31085*		171218*	127471*
	27715*	31234*		169934*	131253*
	29661*	29789*		174287*	133636*
	26748*	31299*		168130*	135191*
	28759*	30600*		170571*	129904*
	27680*	30471*		171311*	133612*
	28673*	32291*		165277*	130149*
	28227*	30656*		171866*	129877*
	30657*	30874*		168285*	130090*
	30748*	31756*		165193*	131630*
	27908*	32820*		167888*	134922*
	29280*	31353*		166479*	126977*
	30173*	31142*		169707*	133338*
	28359*	31389*		171392*	134427*
	31907*	32072*		167886*	130050*
	28390*	31610*		169871*	129930*
	28851*	30437*		167736*	130802*
	29252*	31844*		173577*	128861*
	28900*	31073*		168338*	130732*
	28850*	30521*		167524*	133451*
	30011*	30691*		166448*	130125*
	29761*	33875*		170220*	134024*
	30216*	31059*		168545*	135103*
	28822*	29411*		168207*	135695*
	31454*	33678*		170006*	131174*
	30064*	33031*		166740*	135295*
	28412*	31595*		169493*	132676*
	28856*	30907*		171160*	135422*
	30047*	31179*		171283*	133372*
	30995*	31551*		172661*	135937*
	30050*	33411*		172638*	133138*
	27888*	30521*		167731*	132247*
	29553*	31780*		169372*	132608*
	28343*	30806*		169555*	132303*
	28905*	32446*		172634*	135100*
	30635*	32342*		173938*	130604*
	31362*	30724*		169848*	129051*
	31016*	32560*		164388*	134586*
	28777*	33478*		167404*	130615*
	29751*	32153*		173815*	134231*
	29119*	32709*		170590*	130687*
	30270*	32185*		171684*	133052*
	28205*	29713*		173401*	129721*
	29403*	31668*		167742*	135113*
	29941*	31886*		169039*	133603*
	30858*	32312*		173719*	128528*
	30291*	31928*		169786*	128163*
	29718*	33977*		170481*	132805*
	31554*	31433*		169258*	130465*
	30472*	30544*		164151*	135385*
	27773*	31392*		168899*	130916*
	30317*	33230*		172115*	131737*
	30630*	31698*		165181*	139332*
	30920*	31605*		170517*	130363*
	31310*	32907*		171741*	127692*
	28620*	32526*		173663*	135564*
	30982*	31768*		171383*	132941*
	30444*	31969*		166942*	131520*
	31420*	31174*		168616*	128149*
	27278*	32240*		163387*	131892*
	28255*	30669*		170291*	131853*
	30292*	32038*		172202*	130548*
	29892*	31023*		171933*	130000*
	30582*	32442*		173328*	135649*
	28775*	32366*		169154*	131168*
	27926*	30894*		170557*	136151*
	27603*	30368*		174411*	135824*
	28622*	31422*		171607*	128004*
	31319*	33375*		170792*	133941*
	31864*	31403*		167948*	132391*
	30411*	32157*		171473*	129514*
	31364*	32663*		171602*	132807*
	26544*	34128*		174024*	129594*
	30340*	31120*		171932*	133097*
	27736*	33667*		173620*	132975*
	31067*	32917*		169387*	130682*
	28729*	30741*		170870*	131860*
	29943*	31481*		169553*	133559*
	29627*	31059*		171049*	132566*
	27422*	33025*		178641*	129443*
	30550*	34611*		171507*	128606*
	32391*	32275*		168774*	133959*
	29950*	32363*		170514*	136319*
	31457*	32525*		173232*	126888*
	30672*	31429*		174456*	134058*
	30026*	31638*		171371*	134904*
	32660*	31597*		172142*	131796*
	30406*	32766*		169944*	131499*
	30194*	32538*		169747*	137012*
	29852*	32870*		172282*	125633*
	29885*	32450*		173073*	134281*
	31428*	33508*		173074*	133478*
	30100*	32918*		173822*	133283*
	28396*	33861*		175302*	132871*
	31697*	34026*		170417*	134173*
	31023*	30888*		168406*	133369*
	30925*	31805*		169711*	138292*
	29791*	32436*		176179*	136004*
	30166*	30966*		175010*	131737*
	30145*	32473*		170641*	129785*
	29694*	31860*		169536*	129252*
	29079*	33521*		169020*	135090*
	30704*	31301*		170046*	135406*
	29447*	33005*		172963*	131146*
	29740*	33819*		167959*	131876*
	27874*	33301*		169056*	134748*
	30535*	32350*		171303*	130742*
	30367*	31076*		171986*	130584*
	30848*	32109*		171813*	131587*
	33480*	32973*		170995*	132351*
	28613*	33483*		172676*	131274*
	28738*	32737*		175446*	131327*
	29952*	33588*		165965*	130875*
	29854*	32755*		170227*	131538*
	29356*	30684*		174351*	133619*
	30304*	32462*		169732*	132705*
	30438*	32315*		172660*	131279*
	29849*	32979*		174057*	131165*
	32240*	32946*		171546*	132563*
	28402*	32064*		175364*	134544*
	28191*	31939*		172918*	131427*
	31110*	33747*		172123*	134275*
	30051*	30382*		169938*	130637*
	30948*	31653*		170793*	130515*
	31649*	31011*		171231*	129718*
	30143*	32205*		170484*	132015*
	30627*	31524*		177780*	133522*
	29895*	31925*		171836*	131512*
	30705*	32330*		176785*	131152*
	29014*	33708*		173524*	135159*
	28977*	31745*		173144*	133719*
	32155*	31312*		173781*	135023*
	29549*	31010*		168912*	133261*
	32403*	33186*		172562*	132565*
	32209*	32867*		179184*	128741*
	30961*	32077*		172675*	136169*
	31059*	34551*		173560*	134216*
	31574*	32263*		173184*	129507*
	30128*	32756*		173596*	136109*
	30189*	31785*		173619*	133497*
	29579*	31826*		174680*	130174*
	29780*	31071*		173410*	132482*
	29775*	31243*		173221*	130106*
	30366*	34598*		173788*	135892*
	28097*	32803*		171271*	130870*
	31175*	32376*		175957*	131502*
	31003*	33540*		171929*	129147*
	30609*	34160*		175011*	135749*
	31573*	30729*		176241*	134137*
	31740*	33082*		175369*	132374*
	30304*	33611*		175174*	135881*
	31975*	33449*		173622*	132948*
	31418*	33257*		173217*	132177*
	30623*	32061*		172502*	132030*
	29885*	32617*		178734*	133196*
	31442*	35009*		172532*	135886*
	30952*	32953*		173566*	130389*
	30852*	32188*		173233*	132284*
	31559*	32169*		167221*	130639*
	30128*	34651*		179008*	134127*
	29745*	35031*		173026*	129985*
	30476*	33648*		180539*	126711*
	30768*	34355*		171039*	133440*

## Sheet: Figure 4
	dsLag										ssLag											Figure 4c
																						Original (Substrate unwound (%))						Photobleaching			Photobleaching corrected
																						Time (min)	ssLag		dsLag			Photobleaching (ss)	Photobleaching (ds)		ssLag		dsLag
																							Exp1	Exp2	Exp1	Exp2		Exp1	Exp2		Exp1	Exp2	Exp1	Exp2
																						0	0	0	0	0		0	0		0	0	0	0
																						0.005017	0	0	0	0		0	0		0	0	0	0
																						0.1726	0	0	0	0		0	0		0	0	0	0
																						0.342267	0	0.20284	0	0		1.19522	0		-1.1952	-0.9924	0	0
																						0.507983	0	0.20284	0	0		1.19522	0		-1.1952	-0.9924	0	0
																						0.67245	0	0.40568	0	0		1.19522	0		-1.1952	-0.7895	0	0
																						0.841833	0.297619	0.608519	0	0.243902		1.59363	0		-1.296	-0.9851	0	0.2439
																						1.00672	0.297619	1.0142	0	0.487805		1.59363	0		-1.296	-0.5794	0	0.4878
																						1.17248	1.19048	1.21704	0	0.487805		1.59363	0		-0.4031	-0.3766	0	0.4878
																						1.34132	1.19048	1.62272	0	0.487805		1.59363	0		-0.4031	0.0291	0	0.4878
																						1.50672	1.19048	2.43408	0.276243	0.609756		1.59363	0		-0.4031	0.8405	0.2762	0.6098
																						1.67605	2.08333	3.24544	0.276243	0.609756		1.99203	0		0.0913	1.2534	0.2762	0.6098
0 min																						1.83915	2.97619	4.86815	0.552486	1.58537		2.39044	0.326797		0.5858	2.4777	0.2257	1.2586
																						2.00583	4.16667	6.28803	2.76243	6.09756		2.39044	0.653595		1.7762	3.8976	2.1088	5.444
																						2.17247	5.95238	8.72211	5.8011	9.7561		3.18725	0.653595		2.7651	5.5349	5.1475	9.1025
																						2.33937	6.54762	9.33063	11.6022	13.7805		3.18725	0.653595		3.3604	6.1434	10.949	13.127
																						2.50583	9.52381	11.5619	16.0221	18.0488		3.58566	0.653595		5.9382	7.9762	15.369	17.395
																						2.673	11.0119	12.3732	22.9282	23.0488		3.58566	0.653595		7.4262	8.7876	22.275	22.395
																						2.84043	11.6071	12.9817	29.0055	26.9512		3.58566	0.653595		8.0215	9.3961	28.352	26.298
																						3.00605	13.0952	13.7931	33.7017	30.4878		3.58566	0.980392		9.5096	10.207	32.721	29.507
																						3.17512	15.4762	14.1988	38.3978	33.2927		3.98406	0.980392		11.492	10.215	37.417	32.312
																						3.34018	16.3691	15.4158	40.3315	35.3659		3.98406	1.30719		12.385	11.432	39.024	34.059
																						3.50603	17.2619	16.0243	42.8177	38.5366		3.98406	1.30719		13.278	12.04	41.51	37.229
																						3.6727	17.8571	16.6329	46.4088	40.8537		4.38247	1.30719		13.475	12.25	45.102	39.546
																						3.84262	18.1548	17.2414	48.0663	42.439		4.78088	1.30719		13.374	12.461	46.759	41.132
																						4.00605	19.0476	18.0527	50.2762	44.1463		5.17928	1.30719		13.868	12.873	48.969	42.839
																						4.17492	19.0476	18.2556	51.6575	45.8537		5.17928	1.30719		13.868	13.076	50.35	44.546
																						4.33947	19.6429	18.8641	53.5912	47.439		5.17928	1.30719		14.464	13.685	52.284	46.132
																						4.50688	20.2381	18.8641	54.6961	48.2927		5.17928	1.30719		15.059	13.685	53.389	46.985
																						4.6727	21.4286	19.4726	57.1823	49.7561		5.57769	1.63399		15.851	13.895	55.548	48.122
																						4.84183	21.4286	19.8783	57.4586	50.9756		5.9761	1.63399		15.452	13.902	55.825	49.342
																						5.0068	22.9167	20.4868	58.011	51.8293		5.9761	1.63399		16.941	14.511	56.377	50.195
																						5.17543	24.1071	21.0953	59.9448	52.561		5.9761	1.63399		18.131	15.119	58.311	50.927
																						5.33935	25	21.501	60.221	53.7805		5.9761	1.63399		19.024	15.525	58.587	52.147
																						5.50868	25	21.9067	60.4972	54.5122		5.9761	1.63399		19.024	15.931	58.863	52.878
																						5.67268	25.2976	22.1095	60.7735	55.1219		5.9761	1.63399		19.322	16.133	59.139	53.488
																						5.83937	25.5952	22.9209	60.7735	55.7317		5.9761	1.63399		19.619	16.945	59.139	54.098
																						6.00612	26.4881	23.7323	61.326	56.8293		5.9761	1.63399		20.512	17.756	59.692	55.195
																						6.17372	27.0833	23.7323	61.326	57.439		5.9761	1.63399		21.107	17.756	59.692	55.805
																						6.33942	28.5714	23.9351	61.8785	58.1707		5.9761	1.96078		22.595	17.959	59.918	56.21
																						6.50598	28.8691	24.3408	61.8785	58.2927		5.9761	1.96078		22.893	18.365	59.918	56.332
																						6.67368	29.7619	24.7464	62.7072	58.6585		6.3745	1.96078		23.387	18.372	60.746	56.698
																						6.83935	30.3571	24.9493	63.2597	59.1463		6.3745	1.96078		23.983	18.575	61.299	57.186
																						7.00612	30.9524	25.5578	63.5359	60		6.3745	1.96078		24.578	19.183	61.575	58.039
																						7.17513	31.25	25.9635	63.5359	60		6.3745	1.96078		24.875	19.589	61.575	58.039
																						7.33967	32.1429	26.1663	63.8122	60.1219		7.17131	1.96078		24.972	18.995	61.851	58.161
																						7.50608	32.4405	26.9777	64.3646	60.7317		7.96813	2.28758		24.472	19.01	62.077	58.444
																						7.67292	32.4405	27.9919	64.6409	61.0976		8.76494	2.28758		23.676	19.227	62.353	58.81
																						7.84255	32.4405	28.1947	65.4696	61.3415		8.76494	2.28758		23.676	19.43	63.182	59.054
																						8.00862	33.0357	29.6146	65.4696	61.4634		8.76494	2.61438		24.271	20.85	62.855	58.849
																						8.1729	33.9286	30.0203	65.7459	61.8293		8.76494	2.61438		25.164	21.255	63.131	59.215
																						8.3394	34.2262	30.6288	66.0221	62.0732		8.76494	2.61438		25.461	21.864	63.408	59.459
																						8.50948	34.8214	30.6288	66.0221	62.6829		8.76494	2.61438		26.056	21.864	63.408	60.069
																						8.67302	35.7143	30.6288	66.2983	63.0488		8.76494	2.61438		26.949	21.864	63.684	60.434
5 min																						8.83953	36.3095	30.8316	66.2983	63.2927		8.76494	2.61438		27.545	22.067	63.684	60.678
																						9.00707	36.6071	31.4402	66.5746	63.7805		8.76494	2.61438		27.842	22.675	63.96	61.166
																						9.17297	36.9048	31.643	66.8508	64.0244		9.16335	2.61438		27.741	22.48	64.236	61.41
																						9.33953	37.2024	32.0487	67.4033	64.5122		9.96016	2.61438		27.242	22.089	64.789	61.898
																						9.50622	37.2024	32.4544	67.4033	64.5122		9.96016	2.61438		27.242	22.494	64.789	61.898
																						9.67285	37.5	32.4544	67.6796	64.6342		9.96016	2.94118		27.54	22.494	64.738	61.693
																						9.84188	37.7976	32.6572	67.6796	64.6342		9.96016	2.94118		27.837	22.697	64.738	61.693
																						10.0087	38.0952	33.0629	67.6796	64.7561		9.96016	2.94118		28.135	23.103	64.738	61.815
10min

## Sheet: Figure 5
Figure 5a															Figure 5b															Figure 5c
	Original							After normalization								Original							After normalization								Original							Normalized
Time (min)	ssLag-RPA			ssLag+RPA				ssLag			ssLag+RPA				Time (min)	dsLag-RPA			dsLag+RPA				dsLag			dsLag+RPA				Time (min)	ssLagBio - SA			ssLagBio + SA				ssLagBio - SA			ssLagBio + SA
	Exp1	Exp2	Exp3	Exp1	Exp2	Exp3		Exp1	Exp2	Exp3	Exp1	Exp2	Exp3			Exp1	Exp2	Exp3	Exp1	Exp2	Exp3		Exp1	Exp2	Exp3	Exp1	Exp2	Exp3			Exp1	Exp2	Exp3	Exp1	Exp2	Exp3		Exp1	Exp2	Exp3	Exp1	Exp2	Exp3
0.283333	13652	14440	12043	24915	11753	18457		0.390117	0.398976	0.110851	0.990308	0.239793	0.622064		0.283333	21857	22983	21477	27448	27265	28930		0.815937	0.880143	0.794269	1.13474	1.12431	1.21925		0.283333	15584	14863	9904	36399	31379	27554		0.161112	0.136211	-0.0350544	0.879986	0.706614	0.574512
0.316667	14014	14695	13356	24153	13600	18553		0.408222	0.411067	0.224738	0.946858	0.345112	0.627538		0.316667	22163	25499	25486	31492	30991	34392		0.833385	1.02361	1.02287	1.36534	1.33677	1.5307		0.316667	13957	13391	11298	40493	33832	31516		0.104921	0.0853739	0.0130893	1.02138	0.791331	0.711345
0.35	15109	13460	14431	26303	13854	19907		0.462989	0.352506	0.317981	1.06945	0.359595	0.704745		0.35	25873	29729	27631	33202	32253	35372		1.04493	1.26481	1.14518	1.46284	1.40873	1.58658		0.35	17619	14916	11417	42356	38102	34624		0.231394	0.138042	0.0171991	1.08572	0.938802	0.818684
0.383333	15938	14895	14549	28187	15786	21745		0.504451	0.420551	0.328216	1.17688	0.46976	0.809551		0.383333	29822	32677	32831	36580	34038	39917		1.27011	1.43291	1.44169	1.65546	1.51051	1.84574		0.383333	16738	15668	13518	49249	39609	37648		0.200967	0.164013	0.08976	1.32378	0.990848	0.923122
0.416667	15845	16011	14662	31693	17514	22373		0.4998	0.47347	0.338017	1.3768	0.568293	0.84536		0.416667	30333	36332	35385	37599	36318	42955		1.29925	1.64132	1.58732	1.71357	1.64052	2.01897		0.416667	16535	15888	13790	53243	43440	41636		0.193956	0.171611	0.0991539	1.46172	1.12316	1.06085
0.45	17951	15492	16401	32801	18763	22607		0.605132	0.44886	0.488854	1.43998	0.639513	0.858703		0.45	33333	39932	36209	39970	41128	48395		1.47031	1.8466	1.63431	1.84876	1.9148	2.32917		0.45	16672	17113	13214	56852	48505	48544		0.198688	0.213918	0.0792609	1.58636	1.29808	1.29943
0.483333	18526	15536	16048	33257	21030	26295		0.63389	0.450946	0.458236	1.46598	0.76878	1.069		0.483333	36576	42687	43000	43889	44926	47535		1.65523	2.00369	2.02154	2.07223	2.13136	2.28013		0.483333	19094	18173	15274	60959	52232	50514		0.282335	0.250527	0.150406	1.7282	1.4268	1.36747
0.516667	18843	17493	15928	38065	22224	25995		0.649745	0.543743	0.447827	1.74014	0.836864	1.05189		0.516667	39494	46317	46669	50658	44983	51853		1.82162	2.21068	2.23075	2.45821	2.13461	2.52635		0.516667	18049	17304	16381	62772	55938	55713		0.246244	0.220515	0.188638	1.79081	1.55479	1.54702
0.55	18333	15187	16573	37803	21861	30918		0.624237	0.434397	0.503773	1.7252	0.816165	1.33261		0.55	40048	48805	48774	51231	48268	57107		1.85321	2.35255	2.35078	2.49088	2.32193	2.82594		0.55	18244	20751	16487	65883	63245	56304		0.252979	0.339561	0.192298	1.89826	1.80715	1.56743
0.583333	19245	16539	17479	39594	24130	29548		0.669851	0.498506	0.582358	1.82732	0.945546	1.25449		0.583333	41861	52086	50936	53735	49869	62222		1.95659	2.53963	2.47406	2.63366	2.41322	3.1176		0.583333	20188	20717	17131	70583	65401	61019		0.320117	0.338387	0.21454	2.06058	1.88161	1.73027
0.616667	18238	16424	16890	39566	26224	30657		0.619486	0.493053	0.531269	1.82573	1.06495	1.31773		0.616667	43102	55285	51621	58527	54273	62240		2.02736	2.72205	2.51312	2.90691	2.66434	3.11863		0.616667	21251	20638	18014	73598	70639	63386		0.35683	0.335659	0.245035	2.1647	2.06251	1.81202
0.65	20852	17165	17579	44682	26301	32352		0.750225	0.52819	0.591031	2.11745	1.06934	1.41438		0.65	47134	60020	57759	59452	54195	65029		2.25726	2.99204	2.86312	2.95965	2.65989	3.27766		0.65	23505	21658	19571	79187	74044	66728		0.434674	0.370886	0.298808	2.35773	2.18011	1.92744
0.683333	19850	17844	18383	47909	26786	33226		0.70011	0.560387	0.660768	2.30146	1.09699	1.46421		0.683333	47455	61697	58351	64286	57853	68723		2.27557	3.08767	2.89687	3.23529	2.86848	3.4883		0.683333	21830	24344	22041	80591	76414	69169		0.376826	0.46365	0.384113	2.40622	2.26196	2.01174
0.716667	18346	18180	17944	46222	28512	32261		0.624887	0.576319	0.622691	2.20526	1.19541	1.40919		0.716667	51692	63196	61437	65755	59628	71380		2.51717	3.17314	3.07284	3.31906	2.96969	3.6398		0.716667	21819	22455	23899	86451	81362	70052		0.376446	0.398411	0.448282	2.6086	2.43284	2.04224
0.75	21093	21897	17654	48477	29108	35890		0.762279	0.752572	0.597537	2.33384	1.2294	1.61612		0.75	51097	65780	66355	67485	65741	68424		2.48324	3.32048	3.35327	3.41771	3.31826	3.47125		0.75	22726	26593	23520	86539	85598	73515		0.407771	0.541323	0.435193	2.61164	2.57914	2.16184
0.783333	21224	19894	18123	47046	30324	37669		0.768831	0.657594	0.638217	2.25225	1.29874	1.71756		0.783333	56783	65579	66149	69758	62080	71731		2.80746	3.30902	3.34152	3.54732	3.1095	3.65982		0.783333	24315	23491	25336	89832	83787	72472		0.462649	0.434191	0.497911	2.72537	2.51659	2.12582
0.816667	21917	21064	17671	53139	33235	38132		0.803491	0.713073	0.599011	2.59968	1.46473	1.74396		0.816667	56562	71680	72196	66253	65885	76111		2.79486	3.65691	3.68633	3.34746	3.32647	3.90957		0.816667	24130	25157	27707	92423	90120	75938		0.45626	0.491729	0.579796	2.81485	2.73531	2.24552
0.85	21016	20109	18738	53408	32588	38241		0.758428	0.667789	0.69156	2.61502	1.42783	1.75017		0.85	61994	75520	73389	74392	69113	80930		3.1046	3.87587	3.75436	3.81155	3.51054	4.18436		0.85	24868	25593	26950	97370	92667	77177		0.481748	0.506786	0.553652	2.9857	2.82328	2.28831
0.883333	21299	21714	17238	53980	33573	36172		0.772582	0.743895	0.561454	2.64763	1.484	1.6322		0.883333	61729	74948	73960	73736	73479	81794		3.08949	3.84326	3.78692	3.77415	3.75949	4.23362		0.883333	21224	25645	26378	95305	91660	83069		0.355897	0.508582	0.533897	2.91438	2.7885	2.4918
0.916667	23953	21245	18391	55932	33343	39217		0.905322	0.721656	0.661462	2.75894	1.47088	1.80583		0.916667	66909	79774	78867	74416	72951	85002		3.38486	4.11844	4.06672	3.81292	3.72938	4.41655		0.916667	27202	27192	28399	98952	96356	82265		0.562355	0.56201	0.603695	3.04034	2.95068	2.46403
0.95	22241	21690	17552	56704	35364	42963		0.819696	0.742757	0.588689	2.80296	1.58612	2.01943		0.95	66683	79320	81037	78161	71692	84220		3.37197	4.09255	4.19046	4.02646	3.65759	4.37196		0.95	25288	26408	25765	107532	93867	83977		0.496253	0.534934	0.512727	3.33666	2.86472	2.52316
0.983333	24237	22187	19048	54303	35121	42970		0.919526	0.766324	0.718449	2.66605	1.57227	2.01983		0.983333	70476	79454	85600	76817	74293	86958		3.58826	4.10019	4.45065	3.94983	3.80591	4.52808		0.983333	26256	26943	24784	104550	93996	84981		0.529684	0.55341	0.478846	3.23367	2.86918	2.55783
1.01667	23234	23711	19943	57292	36760	42071		0.869361	0.838589	0.796079	2.83649	1.66573	1.96857		1.01667	69333	81120	87438	77494	78521	89881		3.52308	4.19519	4.55545	3.98843	4.04699	4.69475		1.01667	27418	28865	27093	101135	99419	84230		0.569815	0.619789	0.558591	3.11573	3.05647	2.53189
1.05	21062	23971	18582	57059	38676	43788		0.760728	0.850918	0.678029	2.8232	1.77498	2.06647		1.05	74255	81539	87059	80156	77120	91641		3.80374	4.21908	4.53384	4.14022	3.96711	4.79511		1.05	28076	29703	28834	109245	103485	90030		0.59254	0.648731	0.618719	3.39582	3.19689	2.73221
1.08333	24278	24093	19923	58235	37038	43641		0.921576	0.856703	0.794345	2.89026	1.68158	2.05809		1.08333	77882	82489	91444	83370	77825	94874		4.01056	4.27325	4.78388	4.32349	4.00731	4.97946		1.08333	25287	30105	28271	109587	102247	93457		0.496218	0.662614	0.599275	3.40763	3.15414	2.85056
1.11667	23258	23452	19778	59438	37379	45853		0.870561	0.826308	0.781768	2.95885	1.70102	2.18422		1.11667	82587	87778	92906	79410	78699	99176		4.27884	4.57484	4.86724	4.09769	4.05714	5.22477		1.11667	26988	30423	30512	108017	103325	90054		0.554965	0.673597	0.676671	3.35341	3.19137	2.73303
1.15	23970	23654	17765	58571	41280	44810		0.906172	0.835886	0.607165	2.90942	1.92346	2.12475		1.15	78187	82834	96992	89247	80722	96676		4.02795	4.29293	5.10023	4.6586	4.1725	5.08221		1.15	27333	31692	29236	107844	108444	94259		0.56688	0.717424	0.632602	3.34744	3.36816	2.87826
1.18333	24625	24030	18524	60157	38127	46012		0.938932	0.853715	0.672999	2.99985	1.74367	2.19329		1.18333	87980	91323	96242	83616	82453	98939		4.58636	4.77698	5.05747	4.33752	4.2712	5.21125		1.18333	28154	30096	32021	108721	107209	94556		0.595234	0.662304	0.728786	3.37772	3.32551	2.88852
1.21667	23288	23203	20474	64628	42716	46816		0.872062	0.8145	0.842137	3.2548	2.00535	2.23913		1.21667	85518	88365	100668	90234	84204	100601		4.44597	4.60831	5.30984	4.71488	4.37104	5.30602		1.21667	29367	29994	31691	107225	109817	95725		0.637127	0.658781	0.717389	3.32606	3.41558	2.92889
1.25	24965	23273	20108	63722	39591	47731		0.955937	0.81782	0.810391	3.20313	1.82715	2.29131		1.25	84573	94071	103393	89420	88608	101621		4.39209	4.93368	5.46523	4.66847	4.62217	5.36418		1.25	27437	31120	36041	108261	111302	95261		0.570471	0.697669	0.867622	3.36184	3.46686	2.91286
1.28333	24043	26634	19016	62684	43763	46727		0.909823	0.977192	0.715674	3.14395	2.06505	2.23406		1.28333	84966	91625	106837	88488	86969	101934		4.41449	4.7942	5.66161	4.61532	4.52871	5.38203		1.28333	28289	31839	34162	115110	111899	100641		0.599896	0.7225	0.802728	3.59838	3.48748	3.09867
1.31667	23245	25304	19803	66623	43416	46691		0.869911	0.914126	0.783936	3.36855	2.04526	2.232		1.31667	90076	92740	104031	93570	86743	104076		4.70587	4.85778	5.50161	4.90511	4.51582	5.50417		1.31667	30221	29484	33820	108208	112455	100253		0.666621	0.641167	0.790917	3.36001	3.50668	3.08527
1.35	24080	23230	19392	65056	41802	47376		0.911674	0.815781	0.748287	3.2792	1.95323	2.27106		1.35	88485	96606	105626	96457	87152	104278		4.61515	5.07822	5.59256	5.06973	4.53914	5.51569		1.35	29955	33680	32934	116068	115163	102814		0.657434	0.786082	0.760318	3.63146	3.60021	3.17372
1.38333	24181	23960	20204	63228	41761	48201		0.916725	0.850396	0.818718	3.17497	1.95089	2.31811		1.38333	93690	98021	111303	94628	87214	108512		4.91195	5.15891	5.91627	4.96544	4.54268	5.75712		1.38333	29435	32919	35935	113230	112070	103126		0.639475	0.7598	0.863961	3.53345	3.49339	3.18449
1.41667	23456	25037	19297	65442	41398	48265		0.880464	0.901465	0.740047	3.30121	1.93019	2.32176		1.41667	94060	94448	109762	98317	87410	108037		4.93305	4.95517	5.8284	5.17579	4.55386	5.73003		1.41667	29298	31069	35288	113584	117499	102677		0.634744	0.695907	0.841616	3.54567	3.68088	3.16899
1.45	24041	23037	19637	65807	44512	49559		0.909723	0.806629	0.769538	3.32202	2.10776	2.39554		1.45	91841	96593	110098	96846	92363	108263		4.80652	5.07748	5.84755	5.09191	4.83628	5.74292		1.45	29095	33657	35954	111101	116221	105022		0.627733	0.785288	0.864618	3.45992	3.63675	3.24997
1.48333	26310	25056	19587	67586	42602	47669		1.02321	0.902366	0.765201	3.42347	1.99884	2.28777		1.48333	93044	95429	116462	98979	90810	107444		4.87511	5.01111	6.21044	5.21354	4.74773	5.69622		1.48333	29354	32275	35342	114525	117291	110317		0.636678	0.737558	0.843481	3.57817	3.6737	3.43284
1.51667	24783	23200	19810	68410	43204	46928		0.946834	0.814358	0.784543	3.47045	2.03317	2.24552		1.51667	95660	97793	110793	101020	90649	112290		5.02428	5.14591	5.88718	5.32992	4.73855	5.97255		1.51667	28378	34074	36958	114219	115560	111898		0.60297	0.799689	0.899292	3.5676	3.61392	3.48745
1.55	25066	24433	19766	67752	44936	43799		0.960988	0.872825	0.780727	3.43293	2.13193	2.0671		1.55	97421	99292	114017	100327	92842	112457		5.1247	5.23138	6.07102	5.2904	4.8636	5.98207		1.55	28842	33586	36478	114147	120324	106954		0.618995	0.782835	0.882715	3.56512	3.77845	3.3167
1.58333	24772	24327	21190	65812	44935	51230		0.946284	0.867798	0.904241	3.32231	2.13187	2.49082		1.58333	99121	102658	118131	102824	93039	114287		5.22163	5.42332	6.30561	5.43278	4.87483	6.08642		1.58333	28651	33598	37868	119734	119214	107914		0.612399	0.78325	0.93072	3.75807	3.74011	3.34985
1.61667	25796	23508	21100	64653	44939	50348		0.997499	0.828963	0.896435	3.25622	2.1321	2.44053		1.61667	99060	100337	118722	103098	93116	118921		5.21815	5.29097	6.33931	5.44841	4.87922	6.35065		1.61667	30763	33323	37709	116487	119593	111634		0.685339	0.773752	0.925229	3.64593	3.7532	3.47833
1.65	25343	26560	20204	70080	43185	53707		0.974842	0.973683	0.818718	3.56568	2.03209	2.63207		1.65	100674	101817	116558	103367	96368	115889		5.31019	5.37536	6.21591	5.46375	5.06465	6.17777		1.65	30396	33574	39459	115950	117503	114196		0.672664	0.782421	0.985667	3.62739	3.68102	3.56681
1.68333	23769	25422	20570	68715	43734	49451		0.896119	0.919721	0.850464	3.48784	2.06339	2.38938		1.68333	100310	100231	117147	107053	95782	119704		5.28943	5.28493	6.2495	5.67392	5.03124	6.3953		1.68333	29792	35348	41079	119760	118091	111438		0.651805	0.843688	1.04162	3.75897	3.70133	3.47156
1.71667	24645	23104	21334	68347	43556	49924		0.939932	0.809806	0.916732	3.46686	2.05324	2.41635		1.71667	102929	103982	119220	104538	96561	119554		5.43877	5.49881	6.3677	5.53052	5.07566	6.38675		1.71667	32707	35502	38497	120056	120626	113228		0.752478	0.849007	0.952443	3.76919	3.78888	3.53338
1.75	27270	26145	21735	69999	43826	51350		1.07122	0.954004	0.951514	3.56106	2.06864	2.49767		1.75	103463	103789	123136	105865	96610	120253		5.46922	5.48781	6.591	5.60618	5.07845	6.42661		1.75	30367	35035	42144	120381	124055	111198		0.671663	0.832879	1.0784	3.78042	3.9073	3.46327
1.78333	25064	24297	20829	70661	44400	51024		0.960888	0.866376	0.872929	3.59881	2.10137	2.47908		1.78333	105286	103547	121846	105950	96216	116605		5.57317	5.47401	6.51744	5.61103	5.05598	6.21859		1.78333	31441	34501	39674	116362	118579	109856		0.708755	0.814436	0.993093	3.64162	3.71818	3.41692
1.81667	23421	23844	20036	68194	44069	50514		0.878714	0.844895	0.804146	3.45813	2.08249	2.45		1.81667	106560	105550	125398	107347	95608	120222		5.64581	5.58822	6.71998	5.69069	5.02132	6.42484		1.81667	29822	35706	40031	118646	119979	113451		0.652841	0.856052	1.00542	3.7205	3.76653	3.54108
1.85	25484	25989	21304	70797	43778	51264		0.981895	0.946607	0.91413	3.60656	2.0659	2.49276		1.85	106275	100554	121412	109420	98619	120114		5.62956	5.30334	6.49269	5.80889	5.19301	6.41868		1.85	33009	33760	39970	121263	123014	110942		0.762908	0.788845	1.00332	3.81088	3.87135	3.45443
1.88333	24158	24318	20987	70255	43674	52013		0.915575	0.867372	0.886634	3.57565	2.05997	2.53547		1.88333	106092	103987	126709	106363	97208	119981		5.61913	5.4991	6.79474	5.63458	5.11255	6.4111		1.88333	30889	35702	38160	118987	122700	115823		0.689691	0.855914	0.940805	3.73227	3.86051	3.623
1.91667	24309	26911	20817	70287	45927	49301		0.923127	0.990327	0.871888	3.57748	2.18844	2.38083		1.91667	104806	106109	128740	109838	96589	122464		5.5458	5.6201	6.91055	5.83273	5.07725	6.55268		1.91667	30159	35527	39341	118462	122030	112170		0.664479	0.84987	0.981592	3.71414	3.83737	3.49684
1.95	25080	25554	22195	71076	45506	54992		0.961689	0.92598	0.991413	3.62247	2.16443	2.70534		1.95	108393	106896	125830	110024	96143	124061		5.75033	5.66497	6.74461	5.84334	5.05182	6.64374		1.95	31571	35897	41666	119655	121698	117114		0.713245	0.862649	1.06189	3.75534	3.8259	3.66759
1.98333	23759	25693	21859	72542	44742	52501		0.895619	0.932571	0.962269	3.70606	2.12087	2.5633		1.98333	109757	109120	126963	111600	106180	125339		5.82811	5.79179	6.80922	5.9332	5.62415	6.71662		1.98333	32358	35467	39530	121047	121981	118896		0.740425	0.847798	0.98812	3.80342	3.83568	3.72913
2.01667	26080	25201	20914	71526	45135	53703		1.0117	0.909242	0.880302	3.64813	2.14328	2.63184		2.01667	113221	106042	127546	107926	101324	125626		6.02563	5.61628	6.84246	5.7237	5.34725	6.73298		2.01667	31812	36834	38194	119009	124443	113033		0.721568	0.89501	0.941979	3.73303	3.9207	3.52664
2.05	26474	26304	21744	71597	44373	49749		1.03141	0.961544	0.952294	3.65218	2.09983	2.40638		2.05	115242	109171	129674	113088	104932	125865		6.14087	5.7947	6.9638	6.01805	5.55298	6.74661		2.05	30779	38074	41192	122546	123296	118051		0.685892	0.937835	1.04552	3.85519	3.88109	3.69995
2.08333	24632	26311	19736	71525	44274	51346		0.939282	0.961876	0.778125	3.64807	2.09418	2.49744		2.08333	108370	111517	131833	111823	104073	126272		5.74902	5.92847	7.08691	5.94592	5.504	6.76982		2.08333	33048	37289	39127	122687	126079	118899		0.764255	0.910724	0.974201	3.86006	3.97721	3.72924
2.11667	24764	26666	20966	70181	44546	54209		0.945884	0.978709	0.884812	3.57144	2.10969	2.66069		2.11667	117469	110811	134670	110971	102034	128953		6.26786	5.88821	7.24868	5.89733	5.38774	6.92269		2.11667	32755	35752	41250	119950	121495	114711		0.754136	0.857641	1.04752	3.76553	3.81889	3.5846
2.15	24692	28893	20148	69803	44839	51758		0.942283	1.08431	0.813861	3.54988	2.1264	2.52093		2.15	114012	108669	129375	116335	103919	123727		6.07074	5.76607	6.94675	6.2032	5.49522	6.6247		2.15	32679	38010	39421	122407	126438	118988		0.751511	0.935624	0.984355	3.85039	3.9896	3.73231
2.18333	27001	25663	20582	69350	45645	53052		1.05777	0.931149	0.851505	3.52405	2.17236	2.59472		2.18333	120810	111288	133068	114280	103797	130697		6.45837	5.91541	7.15733	6.08602	5.48826	7.02214		2.18333	31412	37322	40362	124108	122784	115991		0.707753	0.911863	1.01685	3.90913	3.86341	3.6288
2.21667	24801	26599	20424	72481	45206	53838		0.947734	0.975532	0.8378	3.70258	2.14733	2.63954		2.21667	118411	110291	134144	111864	100665	130547		6.32157	5.85856	7.21869	5.94825	5.30967	7.01358		2.21667	30466	38337	41640	126555	120389	118953		0.675082	0.946918	1.06099	3.99365	3.78069	3.7311
2.25	24882	26006	19839	74034	48219	51508		0.951786	0.947413	0.787059	3.79114	2.31913	2.50668		2.25	122967	111481	132895	114976	105042	126875		6.58136	5.92642	7.14747	6.1257	5.55926	6.8042		2.25	32575	38146	39246	121309	122840	124615		0.747919	0.940321	0.978311	3.81247	3.86534	3.92664
2.28333	23745	25666	21036	73907	44865	51243		0.894918	0.931291	0.890884	3.7839	2.12788	2.49157		2.28333	118783	113874	133138	114311	104484	127687		6.34279	6.06287	7.16133	6.08779	5.52744	6.8505		2.28333	33605	36551	38305	122308	126211	119966		0.783492	0.885236	0.945812	3.84697	3.98176	3.76609
2.31667	24292	25386	21174	73347	45697	57077		0.922277	0.918014	0.902854	3.75197	2.17532	2.82423		2.31667	118283	110971	137782	117623	104486	129611		6.31428	5.89733	7.42613	6.27664	5.52755	6.96021		2.31667	33491	34991	41249	121998	124249	120582		0.779554	0.831359	1.04749	3.83626	3.914	3.78736
2.35	23833	25601	21778	75616	45590	51330		0.89932	0.928209	0.955243	3.88135	2.16922	2.49653		2.35	120201	115340	133350	116784	104509	132737		6.42364	6.14646	7.17342	6.2288	5.52886	7.13846		2.35	34476	36503	39794	126399	124231	120403		0.813573	0.883578	0.997237	3.98826	3.91338	3.78118
2.38333	24437	25134	21731	74356	47274	55885		0.929529	0.906065	0.951167	3.8095	2.26525	2.75626		2.38333	120707	116299	131668	114030	104468	130057		6.45249	6.20114	7.07751	6.07176	5.52653	6.98564		2.38333	34331	38070	39150	126407	123926	121452		0.808565	0.937696	0.974996	3.98853	3.90285	3.81741
2.41667	25358	25782	21851	75070	46384	53824		0.975593	0.936792	0.961575	3.85021	2.2145	2.63874		2.41667	122487	114192	138368	114481	103943	133420		6.55399	6.081	7.45955	6.09748	5.49659	7.17741		2.41667	31524	37462	39753	126750	122865	120484		0.711621	0.916698	0.995821	4.00038	3.86621	3.78398
2.45	27415	29047	19916	75129	48850	53588		1.07847	1.09161	0.793738	3.85358	2.35511	2.62528		2.45	122876	114126	135273	118706	104756	132065		6.57617	6.07724	7.28307	6.3384	5.54295	7.10014		2.45	33183	38376	41484	130131	122947	119180		0.768917	0.948265	1.0556	4.11715	3.86904	3.73894
2.48333	23749	24475	21317	73527	43718	54166		0.895119	0.874816	0.915257	3.76223	2.06248	2.65824		2.48333	124029	118516	135030	115716	110707	133389		6.64192	6.32756	7.26921	6.1679	5.88228	7.17564		2.48333	34009	38093	40530	131596	125583	125406		0.797444	0.938491	1.02266	4.16774	3.96008	3.95396
2.51667	24348	27416	22018	71985	46196	52647		0.925078	1.01427	0.97606	3.6743	2.20378	2.57162		2.51667	127171	118439	138028	113415	103137	131378		6.82108	6.32317	7.44016	6.03669	5.45063	7.06097		2.51667	35498	38217	35904	129091	126376	120074		0.848869	0.942773	0.862891	4.08123	3.98746	3.76982
2.55	26511	28090	22042	72913	46049	51877		1.03326	1.04623	0.978142	3.72722	2.1954	2.52772		2.55	125611	116833	135701	116190	109893	132498		6.73213	6.23159	7.30747	6.19493	5.83587	7.12483		2.55	34350	38508	42368	128617	129623	122831		0.809221	0.952823	1.08613	4.06486	4.0996	3.86503
2.58333	24439	25608	21583	72940	47627	54650		0.929629	0.928541	0.938329	3.72876	2.28538	2.68584		2.58333	126539	120552	137134	119548	104650	132412		6.78504	6.44366	7.38918	6.38641	5.5369	7.11993		2.58333	34734	37680	39498	129178	126538	120706		0.822483	0.924227	0.987014	4.08423	3.99306	3.79164
2.61667	24802	25184	20862	74393	45555	58411		0.947784	0.908436	0.875791	3.81161	2.16723	2.90029		2.61667	128226	118358	139706	117736	106220	135326		6.88124	6.31855	7.53584	6.28308	5.62643	7.28609		2.61667	33067	37410	40759	132833	129430	122852		0.764911	0.914902	1.03056	4.21046	4.09294	3.86576
2.65	25636	25935	21861	71593	44366	53123		0.989497	0.944047	0.962443	3.65195	2.09943	2.59877		2.65	128589	120783	136603	119406	104097	131538		6.90194	6.45683	7.35891	6.37831	5.50537	7.07009		2.65	34562	37501	39081	130017	129526	125007		0.816543	0.918045	0.972613	4.11321	4.09625	3.94018
2.68333	23059	25697	21401	76513	47179	52829		0.860608	0.932761	0.922543	3.93249	2.25983	2.582		2.68333	128553	117781	140912	118878	106635	134008		6.89988	6.28565	7.60461	6.3482	5.65009	7.21094		2.68333	36006	37006	39049	129964	131334	124184		0.866413	0.90095	0.971508	4.11138	4.15869	3.91176
2.71667	25775	26184	22212	73179	45693	55554		0.996449	0.955854	0.992888	3.74239	2.1751	2.73738		2.71667	127970	120668	136604	123127	107699	136702		6.86664	6.45027	7.35896	6.59049	5.71076	7.36455		2.71667	34543	37901	42440	127478	128501	122646		0.815887	0.93186	1.08862	4.02552	4.06085	3.85864
2.75	25241	25303	21897	74226	46599	52768		0.969741	0.914078	0.965565	3.80209	2.22676	2.57852		2.75	131022	118358	135380	115904	104931	134953		7.04067	6.31855	7.28917	6.17862	5.55293	7.26482		2.75	34525	37067	37663	130423	130414	125477		0.815265	0.903056	0.92364	4.12723	4.12692	3.95642
2.78333	24168	25456	22207	74835	45931	54004		0.916075	0.921333	0.992454	3.83681	2.18867	2.649		2.78333	135431	114612	134410	112068	108092	133654		7.29208	6.10495	7.23386	5.95989	5.73317	7.19075		2.78333	35006	39790	38862	133514	126482	120598		0.831877	0.997099	0.965049	4.23398	3.99112	3.78791
2.81667	25472	27049	22737	75448	48427	53243		0.981294	0.99687	1.03842	3.87177	2.33099	2.60561		2.81667	132166	122543	144132	115634	104146	134977		7.1059	6.55719	7.78822	6.16322	5.50816	7.26619		2.81667	32733	40127	40400	128114	131741	121328		0.753376	1.00874	1.01817	4.04749	4.17275	3.81312
2.85	25663	24567	23292	72237	48825	52908		0.990847	0.879179	1.08656	3.68867	2.35369	2.58651		2.85	128090	120285	141855	121717	108798	134107		6.87348	6.42843	7.65838	6.51009	5.77343	7.21658		2.85	34500	40025	40364	126866	129783	120334		0.814402	1.00521	1.01692	4.00439	4.10513	3.77879
2.88333	25077	26320	20467	75876	46706	55155		0.961538	0.962303	0.84153	3.89617	2.23286	2.71463		2.88333	129458	120966	139074	118209	106653	135213		6.95149	6.46726	7.49981	6.31006	5.65112	7.27965		2.88333	32522	40151	40974	128773	129676	124976		0.746089	1.00957	1.03799	4.07025	4.10143	3.93911
2.91667	24589	22688	23849	76702	49855	55588		0.937131	0.79008	1.13488	3.94327	2.41242	2.73932		2.91667	129775	121168	138148	114905	106190	139630		6.96956	6.47878	7.447	6.12166	5.62472	7.53151		2.91667	33503	37201	41259	131009	127936	117288		0.779969	0.907684	1.04783	4.14747	4.04134	3.6736
2.95	24148	25813	19184	75469	47645	53553		0.915075	0.938262	0.730245	3.87296	2.2864	2.62329		2.95	130887	123046	140928	116679	106922	139534		7.03297	6.58587	7.60552	6.22281	5.66646	7.52604		2.95	33241	37773	40132	137765	130486	122541		0.77092	0.927439	1.00891	4.3808	4.12941	3.85502
2.98333	26376	27105	22245	74148	47820	55062		1.02651	0.999526	0.99575	3.79764	2.29638	2.70933		2.98333	129332	120528	139781	116414	103343	141662		6.9443	6.44229	7.54012	6.2077	5.46238	7.64738		2.98333	33238	42029	40354	130694	130171	122338		0.770817	1.07443	1.01658	4.13659	4.11853	3.84801
3.01667	24920	26662	22463	75668	49042	55183		0.953686	0.97852	1.01466	3.88431	2.36606	2.71623		3.01667	129957	123363	141521	117596	110190	139824		6.97994	6.60394	7.63934	6.2751	5.8528	7.54257		3.01667	33111	38596	39842	131527	131946	122279		0.766431	0.955863	0.998895	4.16536	4.17983	3.84597
3.05	27124	25199	21043	73952	47728	52784		1.06392	0.909147	0.891491	3.78646	2.29114	2.57944		3.05	128360	121908	142306	118020	112024	139517		6.88888	6.52098	7.6841	6.29928	5.95738	7.52506		3.05	35434	38586	40335	135820	128335	121508		0.846659	0.955517	1.01592	4.31362	4.05512	3.81934
3.08333	24506	26762	21875	75912	46829	54988		0.93298	0.983261	0.963657	3.89822	2.23987	2.70511		3.08333	134065	120167	145613	125580	107468	136103		7.21418	6.4217	7.87267	6.73036	5.69759	7.3304		3.08333	34337	39823	39720	129956	130744	123285		0.808772	0.998239	0.994681	4.1111	4.13832	3.88071
3.11667	26395	26165	22380	74585	47396	55715		1.02746	0.954953	1.00746	3.82256	2.2722	2.74656		3.11667	135002	125462	141478	113731	107552	142506		7.26761	6.72363	7.63688	6.05471	5.70238	7.6955		3.11667	33264	38111	42846	132734	133617	122094		0.771715	0.939112	1.10264	4.20705	4.23754	3.83958
3.15	24142	27514	23052	76275	48834	51489		0.914774	1.01892	1.06575	3.91892	2.3542	2.50559		3.15	136545	123886	143311	118256	107053	141025		7.3556	6.63377	7.7414	6.31273	5.67392	7.61105		3.15	35368	37887	38874	135847	130251	124519		0.844379	0.931376	0.965464	4.31456	4.12129	3.92333
3.18333	27410	29802	23445	74341	52023	54194		1.07822	1.12741	1.09983	3.80864	2.53604	2.65984		3.18333	135735	122948	144008	118198	110022	141528		7.30941	6.58028	7.78115	6.30943	5.84322	7.63973		3.18333	36303	40437	40161	136542	136400	127977		0.876671	1.01944	1.00991	4.33856	4.33366	4.04276
3.21667	24067	26777	21917	72179	46433	55244		0.911023	0.983973	0.9673	3.68536	2.21729	2.71971		3.21667	137568	123039	147589	119591	109607	139234		7.41393	6.58547	7.98534	6.38886	5.81956	7.50893		3.21667	32684	39570	41883	129984	129785	130323		0.751684	0.989501	1.06938	4.11207	4.1052	4.12378
3.25	25509	27781	23627	73103	48077	54002		0.983145	1.03158	1.11562	3.73805	2.31104	2.64889		3.25	135445	119339	140793	121378	110183	139229		7.29288	6.37449	7.59783	6.49076	5.8524	7.50864		3.25	35709	40199	39713	132648	135961	127822		0.856156	1.01122	0.99444	4.20408	4.31849	4.0374
3.28333	24076	29149	21936	74956	46776	56785		0.911473	1.09645	0.968948	3.84371	2.23685	2.80758		3.28333	138968	125133	142758	114659	109683	138575		7.49376	6.70487	7.70987	6.10763	5.82389	7.47135		3.28333	34536	38450	37317	134531	132384	125685		0.815645	0.95082	0.911691	4.26911	4.19496	3.9636
3.31667	25446	28729	20646	73596	49211	54740		0.979994	1.07653	0.857056	3.76616	2.3757	2.69097		3.31667	140377	124585	142225	118351	109143	143690		7.5741	6.67362	7.67948	6.31815	5.7931	7.76302		3.31667	35245	40540	38996	132059	132616	124839		0.840131	1.023	0.969677	4.18373	4.20297	3.93438
3.35	27003	26474	21103	72191	46226	53080		1.05787	0.969605	0.896695	3.68605	2.20549	2.59631		3.35	137393	124154	146354	115989	108085	139460		7.40395	6.64905	7.91492	6.18347	5.73277	7.52182		3.35	36340	40076	38853	136620	131811	128304		0.877949	1.00698	0.964738	4.34125	4.17517	4.05405
3.38333	26427	25891	22769	76212	47953	52575		1.02906	0.94196	1.0412	3.91533	2.30396	2.56752		3.38333	136748	123894	145216	119653	106249	138523		7.36717	6.63422	7.85003	6.39239	5.62808	7.46839		3.38333	35544	39921	39204	134745	133146	125126		0.850458	1.00162	0.976861	4.2765	4.22127	3.94429
3.41667	26337	27024	22808	75034	48484	52376		1.02456	0.995685	1.04458	3.84816	2.33424	2.55617		3.41667	145123	123039	140633	120382	112495	138425		7.84473	6.58547	7.5887	6.43396	5.98423	7.4628		3.41667	31191	39582	38865	134856	133987	127224		0.700121	0.989915	0.965153	4.28033	4.25032	4.01675
3.45	24443	26670	24089	73389	50098	52678		0.929829	0.978899	1.15569	3.75436	2.42628	2.57339		3.45	137639	123764	144442	118915	103899	136101		7.41798	6.62681	7.80589	6.35031	5.49408	7.33028		3.45	33070	41422	40265	133339	129442	124388		0.765015	1.05346	1.0135	4.22794	4.09335	3.91881
3.48333	27031	27594	21655	74633	47667	52438		1.05927	1.02271	0.944575	3.82529	2.28766	2.55971		3.48333	140407	127204	149423	117885	108689	142988		7.57581	6.82296	8.08992	6.29158	5.76721	7.72299		3.48333	37758	41172	39770	136204	135498	122162		0.926921	1.04483	0.996408	4.32689	4.3025	3.84193
3.51667	27397	26264	22013	73963	49009	55654		1.07757	0.959647	0.975627	3.78709	2.36418	2.74309		3.51667	136323	122850	145943	117506	109383	139056		7.34294	6.57469	7.89148	6.26997	5.80678	7.49878		3.51667	35399	42588	42989	133248	136741	124171		0.84545	1.09373	1.10758	4.2248	4.34543	3.91131
3.55	26246	26764	21307	75537	51997	53292		1.02001	0.983356	0.91439	3.87684	2.53456	2.6084		3.55	139644	126111	145007	119965	106182	135834		7.53231	6.76064	7.83811	6.41019	5.62426	7.31506		3.55	34566	40211	39992	134854	138327	128951		0.816681	1.01164	1.00408	4.28026	4.40021	4.07639
3.58333	26573	28235	21468	74144	47918	52537		1.03636	1.05311	0.928355	3.79741	2.30197	2.56535		3.58333	141033	123381	150186	121178	106103	144245		7.61151	6.60497	8.13343	6.47935	5.61975	7.79466		3.58333	35604	41021	41272	134309	131882	125908		0.85253	1.03961	1.04828	4.26144	4.17762	3.9713
3.61667	26091	26444	19892	70836	47027	54900		1.01225	0.968182	0.791656	3.60878	2.25116	2.70009		3.61667	140110	123050	148037	121793	107585	137930		7.55888	6.5861	8.01089	6.51442	5.70426	7.43457		3.61667	36008	40693	40416	135584	135977	126747		0.866482	1.02829	1.01872	4.30547	4.31905	4.00028
3.65	25820	27567	20874	74314	47942	53060		0.9987	1.02143	0.876832	3.8071	2.30334	2.59517		3.65	135009	120611	148401	119107	104230	140582		7.26801	6.44702	8.03164	6.36126	5.51295	7.58579		3.65	37467	41120	41160	136805	134948	126996		0.916871	1.04303	1.04441	4.34764	4.28351	4.00888
3.68333	25310	27034	21736	72560	48475	54891		0.973192	0.996159	0.9516	3.70709	2.33373	2.69958		3.68333	141142	122637	152394	117966	110638	139495		7.61773	6.56255	8.25933	6.2962	5.87835	7.52381		3.68333	34203	39541	41369	137846	133673	124353		0.804144	0.988499	1.05163	4.3836	4.23948	3.9176
3.71667	26243	27410	22069	70070	50515	54774		1.01986	1.01399	0.980484	3.56511	2.45005	2.69291		3.71667	143230	123999	149045	118386	108804	142115		7.73679	6.64021	8.06837	6.32015	5.77377	7.67321		3.71667	36555	38939	39476	135528	137804	122694		0.885374	0.967709	0.986255	4.30354	4.38214	3.8603
3.75	26757	27388	21671	76323	47868	55135		1.04556	1.01294	0.945962	3.92166	2.29912	2.71349		3.75	145799	122560	142195	114469	111451	142415		7.88327	6.55816	7.67777	6.0968	5.92471	7.69031		3.75	34367	38998	39687	137143	135833	130925		0.809808	0.969746	0.993542	4.35932	4.31407	4.14457
3.78333	26016	25488	20480	74805	49725	52943		1.0085	0.922851	0.842658	3.8351	2.40501	2.5885		3.78333	140937	122460	148255	120430	105377	143193		7.60604	6.55245	8.02332	6.4367	5.57836	7.73468		3.78333	34654	39075	40500	130693	140025	128318		0.81972	0.972405	1.02162	4.13656	4.45885	4.05453
3.81667	25085	28720	23079	76148	49250	54458		0.961939	1.07611	1.06809	3.91168	2.37792	2.67489		3.81667	146841	122628	148999	121725	105702	141041		7.94269	6.56203	8.06574	6.51054	5.59689	7.61197		3.81667	35269	41393	39159	132380	140406	128825		0.84096	1.05246	0.975307	4.19482	4.47201	4.07204
3.85	23924	28108	22398	70380	47347	53732		0.903871	1.04709	1.00902	3.58278	2.26941	2.63349		3.85	144852	126543	145935	121701	110395	140909		7.82927	6.78527	7.89103	6.50917	5.86449	7.60444		3.85	36637	40409	42087	138292	135069	131636		0.888206	1.01848	1.07643	4.399	4.28769	4.16912
3.88333	28308	26810	22195	75157	49423	53123		1.12314	0.985537	0.991413	3.85517	2.38779	2.59877		3.88333	140517	124162	151344	120656	108325	140815		7.58209	6.6495	8.19946	6.44959	5.74646	7.59908		3.88333	37594	40058	42100	137399	139061	127051		0.921257	1.00635	1.07688	4.36816	4.42556	4.01078
3.91667	26395	26348	21595	75863	49376	52181		1.02746	0.96363	0.93937	3.89543	2.38511	2.54505		3.91667	143685	120850	148986	118868	109757	141401		7.76273	6.46065	8.065	6.34763	5.82811	7.63249		3.91667	34722	40926	41904	133848	142350	129540		0.822069	1.03633	1.07011	4.24552	4.53915	4.09674
3.95	25125	28570	22342	74060	48933	53947		0.963939	1.06899	1.00416	3.79262	2.35985	2.64575		3.95	148357	121660	147046	118973	108046	140337		8.02913	6.50684	7.95438	6.35362	5.73055	7.57182		3.95	38595	43237	40353	134794	140698	128874		0.955828	1.11615	1.01654	4.27819	4.48209	4.07374
3.98333	26182	24689	21259	72215	46858	56511		1.0168	0.884964	0.910226	3.68742	2.24153	2.79195		3.98333	140254	122935	147634	120479	108738	143233		7.56709	6.57954	7.98791	6.43949	5.77001	7.73696		3.98333	36456	38115	41596	136450	139361	128869		0.881955	0.939251	1.05947	4.33538	4.43592	4.07356
4.01667	24434	26972	21691	73089	47989	52922		0.929379	0.993219	0.947697	3.73725	2.30602	2.5873		4.01667	144177	127892	149042	122372	107546	141231		7.79078	6.86219	8.06819	6.54744	5.70204	7.6228		4.01667	35017	39121	41368	139748	141294	125900		0.832257	0.973994	1.0516	4.44928	4.50268	3.97102
4.05	26845	25944	21851	75959	51821	54000		1.04997	0.944473	0.961575	3.9009	2.52452	2.64877		4.05	143294	123604	146071	119246	109994	139264		7.74043	6.61768	7.89878	6.36919	5.84162	7.51064		4.05	36746	41350	42873	133574	137979	127096		0.89197	1.05098	1.10357	4.23606	4.38819	4.01233
4.08333	24211	26261	22668	74252	48760	55530		0.918225	0.959505	1.03244	3.80357	2.34998	2.73602		4.08333	144485	120472	146653	120571	108655	146752		7.80835	6.43909	7.93197	6.44474	5.76527	7.93762		4.08333	35482	39733	40135	133900	138527	131654		0.848316	0.99513	1.00901	4.24731	4.40711	4.16975
4.11667	26905	27271	20485	71085	49666	54808		1.05297	1.0074	0.843091	3.62298	2.40164	2.69485		4.11667	142543	124459	145055	116863	110063	142940		7.69761	6.66644	7.84085	6.2333	5.84556	7.72025		4.11667	35521	38627	39966	138857	137204	131238		0.849663	0.956933	1.00318	4.41851	4.36142	4.15538
4.15	27593	26391	22199	75766	51819	53890		1.08738	0.965669	0.99176	3.8899	2.52441	2.6425		4.15	143855	123610	153954	121921	108484	138313		7.77242	6.61803	8.34828	6.52172	5.75552	7.45641		4.15	34485	45558	39630	128542	139242	131650		0.813884	1.1963	0.991573	4.06227	4.43181	4.16961
4.18333	23908	27559	22575	75061	49849	54743		0.903071	1.02105	1.02437	3.8497	2.41208	2.69114		4.18333	150692	123940	150020	119227	110756	140920		8.16228	6.63684	8.12396	6.3681	5.88507	7.60507		4.18333	36616	40698	41548	138611	136698	130589		0.887481	1.02846	1.05781	4.41002	4.34395	4.13296
4.21667	27442	28692	21715	73475	47143	52962		1.07982	1.07478	0.949779	3.75926	2.25778	2.58959		4.21667	147958	121381	149041	116866	106274	139284		8.00638	6.49093	8.06814	6.23348	5.62951	7.51178		4.21667	35271	42882	40365	136258	136577	127024		0.841029	1.10389	1.01696	4.32875	4.33977	4.00984
4.25	27272	28427	22574	71865	48556	52992		1.07132	1.06221	1.02429	3.66746	2.33835	2.5913		4.25	149693	125234	150632	120110	109814	141016		8.10531	6.71063	8.15886	6.41845	5.83136	7.61054		4.25	36359	40164	42577	130992	136868	123425		0.878605	1.01002	1.09335	4.14688	4.34982	3.88555
4.28333	25255	27919	23256	73391	47592	53667		0.970441	1.03812	1.08344	3.75447	2.28338	2.62979		4.28333	144175	124277	150649	114590	109819	143332		7.79067	6.65606	8.15983	6.1037	5.83165	7.7426		4.28333	37325	39408	44161	133870	135578	132180		0.911967	0.983906	1.14806	4.24628	4.30527	4.18791
4.31667	26554	27735	23455	72019	48759	54001		1.03541	1.0294	1.1007	3.67624	2.34992	2.64883		4.31667	147362	129371	150252	118050	108495	144923		7.9724	6.94653	8.13719	6.30099	5.75615	7.83332		4.31667	37949	42825	39881	135939	136372	128592		0.933518	1.10192	1.00024	4.31773	4.33269	4.064
4.35	25338	25147	23062	74331	48972	51899		0.974592	0.906681	1.06662	3.80807	2.36207	2.52897		4.35	143329	123013	152579	118420	109560	137612		7.74243	6.58399	8.26988	6.32209	5.81688	7.41644		4.35	37417	39581	41791	133124	140335	130321		0.915144	0.989881	1.06621	4.22051	4.46956	4.12371
4.38333	26031	28207	22404	76629	48928	53583		1.00925	1.05178	1.00954	3.93911	2.35956	2.625		4.38333	148040	125258	146113	120007	106930	141017		8.01106	6.712	7.90118	6.41258	5.66691	7.6106		4.38333	37515	39596	40642	130465	137634	131415		0.918529	0.990399	1.02652	4.12868	4.37627	4.16149
4.41667	27963	27159	20910	71605	50415	52318		1.10588	1.00209	0.879955	3.65263	2.44435	2.55286		4.41667	150083	127694	146874	118808	106286	144941		8.12755	6.8509	7.94457	6.34421	5.63019	7.83435		4.41667	36659	41145	42423	135006	137672	129769		0.888966	1.0439	1.08803	4.28551	4.37759	4.10465
4.45	25054	26527	22983	71081	47875	53078		0.960388	0.972118	1.05976	3.62275	2.29952	2.5962		4.45	146423	128654	151378	121641	107674	144339		7.91885	6.90564	8.20139	6.50575	5.70934	7.80002		4.45	37308	40909	41830	137974	142322	128892		0.91138	1.03575	1.06755	4.38802	4.53818	4.07436
4.48333	26147	26938	22655	71474	48453	54380		1.01506	0.991607	1.03131	3.64516	2.33248	2.67044		4.48333	146998	127610	151160	118169	107632	137691		7.95164	6.84611	8.18896	6.30777	5.70694	7.42094		4.48333	36259	38515	39997	134239	138103	128048		0.875151	0.953065	1.00425	4.25902	4.39247	4.04521
4.51667	25334	27656	22978	70755	50621	52944		0.974392	1.02565	1.05933	3.60417	2.4561	2.58856		4.51667	144931	124292	147930	119337	111202	142928		7.83378	6.65692	8.00479	6.37437	5.91051	7.71957		4.51667	35271	39250	41343	133711	138451	132086		0.841029	0.978449	1.05073	4.24079	4.40449	4.18467
4.55	26449	27722	22314	76055	49944	54609		1.03016	1.02878	1.00174	3.90638	2.4175	2.6835		4.55	148076	125191	149973	119674	109092	141332		8.01311	6.70818	8.12128	6.39359	5.79019	7.62856		4.55	35649	41564	41327	135059	140183	132158		0.854084	1.05837	1.05018	4.28734	4.46431	4.18715
4.58333	24712	28406	20851	72230	50849	54021		0.943283	1.06122	0.874837	3.68827	2.4691	2.64997		4.58333	143561	127039	151303	115844	105784	143628		7.75566	6.81355	8.19712	6.1752	5.60156	7.75948		4.58333	36476	42184	39900	130130	140085	126485		0.882645	1.07978	1.0009	4.11711	4.46092	3.99123
4.61667	26117	26501	21932	74042	49778	53624		1.01355	0.970885	0.968601	3.79159	2.40803	2.62733		4.61667	143085	127065	156346	118918	107541	137655		7.72852	6.81504	8.48468	6.35048	5.70175	7.41889		4.61667	37207	43069	42285	130497	139501	136066		0.907892	1.11034	1.08327	4.12979	4.44075	4.32212
4.65	25227	28832	22636	72073	49502	52366		0.969041	1.08142	1.02966	3.67932	2.39229	2.5556		4.65	151272	123682	150331	117488	111676	141048		8.19535	6.62213	8.14169	6.26894	5.93753	7.61236		4.65	37112	42128	41612	138036	138500	132062		0.904611	1.07784	1.06002	4.39016	4.40618	4.18384
4.68333	26928	25505	21039	71235	50365	55398		1.05412	0.923657	0.891144	3.63154	2.4415	2.72849		4.68333	152557	122903	150120	118893	105016	143654		8.26862	6.57771	8.12966	6.34906	5.55777	7.76096		4.68333	36585	41171	40633	131861	140171	131754		0.88641	1.04479	1.02621	4.1769	4.46389	4.1732
4.71667	26396	27054	22082	72356	49103	54940		1.02751	0.997107	0.981612	3.69546	2.36954	2.70237		4.71667	151896	126096	152506	120145	108789	137905		8.23093	6.75978	8.26572	6.42045	5.77291	7.43315		4.71667	37351	40546	42135	132776	136683	130553		0.912865	1.02321	1.07809	4.2085	4.34343	4.13172
4.75	25435	26548	22958	71533	49873	55837		0.979444	0.973114	1.05759	3.64853	2.41345	2.75352		4.75	149865	122744	152316	115967	109032	147365		8.11512	6.56865	8.25488	6.18221	5.78677	7.97257		4.75	38756	42577	43161	134527	138234	129661		0.961388	1.09335	1.11352	4.26897	4.397	4.10092
4.78333	26706	26934	21917	71628	51202	53160		1.04301	0.991417	0.9673	3.65395	2.48923	2.60087		4.78333	149527	123113	149611	116456	107901	140728		8.09585	6.58969	8.10064	6.2101	5.72228	7.59412		4.78333	36383	40024	41491	136990	138614	128889		0.879434	1.00518	1.05585	4.35403	4.41012	4.07425
4.81667	26555	27133	23156	73188	46701	54695		1.03546	1.00085	1.07477	3.7429	2.23258	2.6884		4.81667	147588	125363	154828	118664	106345	146752		7.98529	6.71799	8.39812	6.336	5.63355	7.93762		4.81667	35623	42353	43811	133754	134617	133050		0.853186	1.08562	1.13597	4.24227	4.27208	4.21796
4.85	27650	27830	23398	70400	49306	55602		1.09023	1.0339	1.09576	3.58392	2.38111	2.74012		4.85	148297	126990	151643	118502	109351	139674		8.02571	6.81076	8.21651	6.32676	5.80496	7.53402		4.85	36761	42191	40219	132335	137335	129313		0.892488	1.08002	1.01192	4.19327	4.36595	4.0889
4.88333	26485	27715	23643	74282	49259	55614		1.03196	1.02845	1.11701	3.80528	2.37844	2.74081		4.88333	149857	123882	152960	119259	110284	140632		8.11467	6.63354	8.2916	6.36993	5.85816	7.58864		4.88333	38134	43046	42092	136412	140174	129632		0.939907	1.10955	1.0766	4.33407	4.464	4.09991
4.91667	25881	27526	22447	74770	48096	55993		1.00175	1.01949	1.01327	3.83311	2.31212	2.76242		4.91667	148724	126735	154496	114720	104176	147895		8.05006	6.79622	8.37919	6.11111	5.50988	8.00279		4.91667	37299	41538	40783	135161	133158	135421		0.911069	1.05747	1.03139	4.29087	4.22169	4.29984
4.95	26979	27137	21508	72429	49461	55941		1.05667	1.00104	0.931824	3.69962	2.38995	2.75945		4.95	148123	126260	150705	119065	105693	148890		8.01579	6.76913	8.16302	6.35886	5.59638	8.05953		4.95	36714	42355	40943	134715	134482	131805		0.890865	1.08568	1.03692	4.27546	4.26741	4.17496
4.98333	25844	26978	22321	71249	49865	56699		0.9999	0.993504	1.00234	3.63233	2.41299	2.80267		4.98333	146331	123845	152080	116272	107498	142470		7.91361	6.63143	8.24142	6.19961	5.6993	7.69345		4.98333	36542	41254	42079	136641	138297	130632		0.884925	1.04766	1.07615	4.34198	4.39917	4.13445
5.01667	26272	27039	21826	73970	51791	50594		1.02131	0.996396	0.959407	3.78749	2.52281	2.45456		5.01667	150377	122457	155395	117314	109205	148584		8.14432	6.55228	8.43045	6.25902	5.79664	8.04208		5.01667	37421	40582	39800	136938	137010	129101		0.915282	1.02445	0.997444	4.35224	4.35472	4.08157
5.05	26361	26018	22109	70715	50042	53643		1.02576	0.947982	0.983954	3.60188	2.42308	2.62842		5.05	150725	125244	152377	117144	107138	147949		8.16416	6.7112	8.25836	6.24933	5.67877	8.00587		5.05	39468	41492	42004	134392	139106	131987		0.985978	1.05588	1.07356	4.26431	4.42711	4.18125
5.08333	27307	26418	23743	75327	47603	52955		1.07307	0.96695	1.12568	3.86487	2.28401	2.58919		5.08333	148554	125114	155074	118971	105580	144722		8.04037	6.70379	8.41215	6.35351	5.58993	7.82186		5.08333	37211	41796	41105	139169	136442	124999		0.90803	1.06638	1.04251	4.42929	4.33511	3.93991
5.11667	27037	27274	23518	69952	51227	51010		1.05957	1.00754	1.10617	3.55838	2.49065	2.47828		5.11667	148247	122552	156832	117486	104299	142938		8.02286	6.5577	8.51239	6.26883	5.51689	7.72013		5.11667	38106	41397	42763	131877	137324	130157		0.93894	1.0526	1.09978	4.17745	4.36557	4.11805
5.15	26537	28947	22217	73287	49319	53197		1.03456	1.08687	0.993321	3.74854	2.38186	2.60298		5.15	151261	120519	153061	118489	107869	137138		8.19472	6.44177	8.29736	6.32602	5.72046	7.38941		5.15	35987	41829	40026	140503	134670	133008		0.865757	1.06752	1.00525	4.47536	4.27391	4.21651
5.18333	26906	25931	23595	74518	50245	56059		1.05302	0.943857	1.11285	3.81874	2.43466	2.76618		5.18333	146696	122773	157799	117443	109518	144649		7.93442	6.5703	8.56753	6.26638	5.81448	7.8177		5.18333	36766	41449	39599	137197	136484	128579		0.892661	1.05439	0.990502	4.36118	4.33656	4.06355
5.21667	25445	27522	22324	70274	49548	52338		0.979944	1.0193	1.0026	3.57674	2.39491	2.554		5.21667	153911	127132	156241	116827	109756	143735		8.34583	6.81886	8.47869	6.23125	5.82805	7.76558		5.21667	35125	42459	43001	132709	134013	130963		0.835987	1.08928	1.108	4.20618	4.25122	4.14588
5.25	26357	28395	22828	68967	51467	56885		1.02556	1.06069	1.04632	3.50221	2.50434	2.81328		5.25	151150	126161	154010	118427	112576	145359		8.18839	6.76349	8.35148	6.32249	5.98885	7.85818		5.25	37157	41049	39347	134944	138154	128663		0.906165	1.04058	0.981799	4.28337	4.39423	4.06645
	27302*	28020*	22485*	69789*	50959*	54934*										153216*	124180*	153345*	117998*	107801*	138729*										37248*	43368*	41542*	135475*	137512*	128833*		0.909308	1.12067	1.05761	4.30171	4.37206	4.07232
	26230*	27203*	22570*	71066*	48119*	52623*										154495*	125173*	152171*	118495*	107092*	145402*										36983*	41558*	41291*	134750*	137478*	130238*		0.900155	1.05816	1.04894	4.27667	4.37089	4.12084
	27675*	26455*	23271*	70515*	50369*	53172*										147548*	123108*	158188*	116217*	108144*	146046*										38800*	41156*	40840*	135030*	137163*	131672*		0.962908	1.04428	1.03336	4.28634	4.36001	4.17037
	27438*	26700*	22435*	71414*	49145*	54625*										148478*	124812*	157740*	117651*	108625*	145831*										41148*	42191*	43209*	132533*	137531*	131742*		1.044	1.08002	1.11518	4.2001	4.37272	4.17279
	27011*	28473*	22712*	72402*	48220*	56134*										151383*	123879*	159721*	117726*	108871*	142334*										40342*	40781*	44030*	133451*	136401*	129461*		1.01616	1.03132	1.14353	4.23181	4.33369	4.09401
	27434*	26199*	22252*	69050*	50676*	53618*										151410*	126291*	156047*	120343*	106597*	146954*										39565*	43867*	43575*	136204*	138224*	132294*		0.989328	1.1379	1.12782	4.32689	4.39665	4.19185
	26628*	25901*	21692*	72781*	47383*	55667*										150803*	124173*	154315*	122709*	106426*	144941*										40018*	42338*	41839*	132596*	136222*	128260*		1.00497	1.0851	1.06786	4.20228	4.32751	4.05253
	25802*	27130*	22770*	71882*	50511*	56120*										148743*	127404*	156774*	120193*	106708*	144196*										38461*	41877*	43095*	135307*	136454*	131841*		0.9512	1.06918	1.11124	4.29591	4.33552	4.1762
	28676*	28018*	24617*	70030*	50975*	54768*										154841*	130107*	158738*	113926*	105529*	144370*										38523*	40727*	41012*	139489*	143001*	129505*		0.953341	1.02946	1.0393	4.44034	4.56163	4.09553
	27054*	27628*	21896*	73297*	49972*	56396*										152548*	122616*	155967*	117912*	109434*	142995*										37851*	43291*	43152*	134261*	136537*	129986*		0.930133	1.11801	1.11321	4.25978	4.33839	4.11214
	26965*	26990*	21872*	70363*	50905*	54648*										153199*	125971*	157722*	118320*	105510*	148218*										39414*	42218*	39960*	129652*	135903*	123414*		0.984113	1.08095	1.00297	4.1006	4.31649	3.88517
	26378*	27995*	21996*	72139*	51810*	55128*										150589*	129001*	155091*	120759*	107550*	138341*										37940*	44617*	39636*	136819*	135890*	125127*		0.933207	1.16381	0.99178	4.34813	4.31604	3.94433
	27402*	28584*	23946*	71670*	50554*	57183*										153738*	124632*	156608*	117073*	110195*	146529*										37128*	44220*	43902*	132639*	138278*	129446*		0.905163	1.15009	1.13911	4.20376	4.39851	4.09349
	26832*	27323*	22326*	71387*	48335*	56778*										149220*	125846*	155516*	115992*	107194*	138269*										39103*	44216*	41548*	128742*	136014*	129003*		0.973372	1.14996	1.05781	4.06918	4.32032	4.07819
	26302*	27575*	22030*	70708*	47261*	54770*										156671*	127083*	157885*	123106*	109425*	144704*										38089*	42297*	43520*	136014*	139577*	127852*		0.938353	1.08368	1.12592	4.32032	4.44338	4.03844
	28551*	26572*	22529*	72318*	48975*	55566*										156608*	121868*	159175*	116752*	106597*	145048*										36633*	41339*	41897*	132990*	138069*	130071*		0.888068	1.0506	1.06987	4.21589	4.3913	4.11508
	26787*	28846*	23350*	68935*	52908*	54495*										154712*	126824*	159157*	115815*	109516*	145511*										36734*	40440*	42726*	129530*	135128*	128202*		0.891556	1.01955	1.0985	4.09639	4.28973	4.05053
	26361*	26832*	24324*	71428*	49563*	53332*										156958*	123485*	158643*	121613*	104900*	146722*										37714*	40611*	40776*	130159*	139261*	135646*		0.925401	1.02545	1.03115	4.11811	4.43246	4.30762
	26201*	27468*	21991*	68839*	49160*	56817*										152955*	125971*	157719*	118377*	106637*	144775*										38302*	42748*	43466*	129624*	134246*	128504*		0.945709	1.09926	1.12405	4.09964	4.25926	4.06096
	25798*	26470*	22002*	69559*	50002*	52363*										158364*	127556*	158538*	123991*	111507*	143190*										38624*	40814*	44258*	134564*	137931*	128589*		0.95683	1.03246	1.15141	4.27025	4.38653	4.06389
	27747*	27059*	23584*	70364*	47393*	55859*										156969*	127964*	157431*	117640*	105370*	141535*										37977*	41828*	40600*	132172*	134749*	130709*		0.934485	1.06748	1.02507	4.18764	4.27664	4.13711
	27499*	26602*	22971*	71224*	48615*	54931*										153016*	131434*	155340*	117772*	108809*	140642*										37874*	41525*	41794*	136329*	135476*	128067*		0.930927	1.05702	1.06631	4.3312	4.30174	4.04586
	27919*	26128*	23293*	68026*	52212*	54664*										149207*	125772*	164362*	118906*	106307*	146317*										36697*	43530*	42284*	132778*	137438*	130573*		0.890278	1.12626	1.08323	4.20857	4.3695	4.13241
	26187*	27427*	22428*	68584*	47703*	53878*										153718*	128442*	158718*	119350*	107930*	141684*										36043*	42327*	43458*	133778*	137076*	130594*		0.867691	1.08472	1.12378	4.2431	4.357	4.13314
	26266*	26480*	23377*	72367*	52495*	56975*										156261*	124858*	157487*	117992*	109901*	142535*										39679*	40458*	43934*	134136*	134043*	128884*		0.993265	1.02017	1.14022	4.25547	4.25225	4.07408
	27968*	26592*	23552*	71537*	50664*	56815*										156820*	131614*	155948*	121155*	109172*	140816*										37602*	43010*	40911*	133915*	138870*	129117*		0.921533	1.10831	1.03581	4.24783	4.41896	4.08213
	27389*	25919*	22345*	68402*	51380*	57018*										157403*	126472*	161834*	120295*	109266*	139978*										37913*	41199*	43292*	135917*	138958*	127853*		0.932274	1.04576	1.11805	4.31697	4.422	4.03847
	27303*	25807*	23418*	71233*	50788*	53634*										154290*	128150*	154316*	121348*	105415*	144221*										38146*	44254*	43030*	135866*	133168*	131590*		0.940321	1.15127	1.109	4.31521	4.22203	4.16754
	26782*	26533*	23523*	69618*	50727*	54711*										154041*	125574*	161704*	119615*	109359*	145431*										37545*	41962*	43800*	135517*	137664*	130055*		0.919565	1.07211	1.13559	4.30316	4.37731	4.11452
	28879*	27130*	23051*	71498*	52819*	54610*										152734*	131449*	156096*	119082*	106927*	143970*										37592*	41948*	41770*	131872*	134419*	130568*		0.921188	1.07163	1.06548	4.17728	4.26524	4.13224
	26232*	26921*	21773*	69546*	49672*	55392*										159185*	128016*	159170*	113143*	105168*	143824*										37490*	41671*	41409*	130619*	136170*	132273*		0.917665	1.06206	1.05301	4.134	4.32571	4.19112
	28585*	26436*	24120*	70379*	50272*	55857*										150527*	126155*	158190*	122032*	107751*	145924*										39139*	43529*	42013*	130157*	136848*	129668*		0.974616	1.12623	1.07387	4.11805	4.34913	4.10116
	29553*	26287*	21300*	72556*	50304*	54842*										160315*	124692*	153893*	118427*	106639*	143634*										36882*	42033*	41055*	134082*	136878*	132590*		0.896667	1.07456	1.04079	4.2536	4.35016	4.20207
	26113*	28584*	23582*	69846*	51805*	53717*										159192*	128706*	161248*	120185*	109753*	143447*										38159*	43554*	42000*	132702*	135209*	123758*		0.94077	1.12709	1.07342	4.20594	4.29252	3.89705
	27624*	28502*	23498*	68163*	51098*	53154*										159210*	126946*	159385*	117511*	106473*	146899*										37715*	41573*	43405*	133283*	135674*	127048*		0.925436	1.05868	1.12195	4.22601	4.30858	4.01067
	28415*	26234*	21440*	69915*	48150*	55187*										160231*	122442*	157020*	119059*	106000*	144910*										37181*	43748*	42205*	133594*	137060*	133026*		0.906994	1.13379	1.0805	4.23675	4.35645	4.21713
	26499*	27767*	24160*	71056*	50774*	54324*										161670*	127798*	156948*	118342*	108513*	143366*										36154*	44367*	39584*	134644*	133253*	127693*		0.871525	1.15517	0.989984	4.27301	4.22497	4.03295
	27776*	26933*	22843*	70688*	48547*	54411*										155706*	127545*	160144*	117510*	109673*	142075*										37197*	42798*	44603*	131211*	132169*	129090*		0.907546	1.10098	1.16332	4.15445	4.18753	4.08119
	26952*	26691*	21337*	69197*	49038*	58160*										155580*	125298*	159537*	120121*	105085*	144385*										36128*	42407*	44166*	130608*	140135*	128460*		0.870627	1.08748	1.14823	4.13362	4.46265	4.05944
	27686*	27900*	21953*	70389*	48731*	56738*										159422*	128336*	158768*	120963*	109572*	143097*										38455*	42468*	44467*	132867*	133962*	125568*		0.950993	1.08959	1.15863	4.21164	4.24946	3.95956
	26463*	27553*	22811*	69198*	51782*	55018*										157685*	126039*	157858*	121670*	106815*	145151*										35874*	43335*	41432*	135081*	134727*	128061*		0.861855	1.11953	1.05381	4.2881	4.27588	4.04566
	29078*	28998*	22550*	70855*	48284*	55804*										159893*	122583*	159886*	121549*	108648*	143334*										36915*	43332*	41037*	132804*	134979*	129935*		0.897807	1.11943	1.04017	4.20946	4.28458	4.11038
	27013*	28107*	24019*	69273*	54064*	54312*										155661*	127534*	157715*	123947*	107138*	144586*										37017*	41391*	42675*	129084*	135947*	126266*		0.90133	1.05239	1.09674	4.08099	4.31801	3.98366
	27889*	27069*	24448*	67603*	50694*	54694*										159148*	123267*	154712*	119375*	107819*	147649*										36489*	40442*	41834*	132204*	132548*	127013*		0.883094	1.01962	1.06769	4.18874	4.20062	4.00946
	27716*	26951*	21619*	68701*	48885*	54840*										160562*	124869*	162449*	122774*	103594*	144092*										36997*	41024*	40653*	134948*	136252*	130269*		0.900639	1.03972	1.0269	4.28351	4.32854	4.12191
	27024*	28793*	23500*	68643*	48892*	54314*										156914*	128284*	158532*	123384*	103693*	145928*										38187*	40841*	42514*	132129*	133623*	127439*		0.941737	1.0334	1.09118	4.18615	4.23775	4.02418
	27124*	26432*	21560*	68378*	51322*	54456*										158896*	125607*	160037*	121593*	108270*	139656*										39319*	42649*	41865*	138316*	131370*	129185*		0.980832	1.09584	1.06876	4.39983	4.15994	4.08448
	28228*	25401*	23309*	69826*	51887*	53699*										157344*	123301*	159861*	118619*	107556*	144846*										37705*	44085*	40322*	130903*	134869*	130970*		0.925091	1.14543	1.01547	4.14381	4.28078	4.14612
	27603*	27858*	23074*	69413*	51191*	56158*										159321*	125739*	158114*	121319*	108405*	142755*										40564*	40021*	42628*	132385*	134767*	127121*		1.02383	1.00508	1.09511	4.19499	4.27726	4.01319
	28131*	25211*	22017*	68877*	49418*	55417*										157764*	128663*	159538*	119299*	106407*	141379*										37718*	42771*	45378*	133095*	134510*	126247*		0.92554	1.10005	1.19009	4.21951	4.26838	3.98301
	28449*	27314*	23539*	71123*	50670*	55523*										161874*	126115*	160643*	123876*	103844*	143173*										37781*	43871*	42277*	133684*	135919*	124442*		0.927715	1.13804	1.08299	4.23985	4.31704	3.92067
	30062*	27746*	22274*	66841*	49605*	54705*										155902*	128632*	154656*	120028*	107761*	145818*										35696*	41257*	40782*	131835*	135487*	128121*		0.855707	1.04776	1.03136	4.176	4.30212	4.04773
	25986*	28608*	23045*	72589*	50101*	53173*										159091*	123803*	158001*	122477*	104720*	143770*										37823*	42447*	42121*	128972*	134554*	128535*		0.929166	1.08886	1.0776	4.07712	4.2699	4.06203
	28760*	28971*	23467*	72111*	49447*	55445*										155846*	129676*	163691*	126846*	107035*	148059*										39087*	41001*	43160*	131280*	133609*	129928*		0.97282	1.03892	1.11349	4.15683	4.23726	4.11014
	28830*	27452*	22628*	69194*	50978*	57050*										161018*	124424*	159147*	121607*	104501*	139700*										40577*	43336*	42117*	134226*	134106*	129599*		1.02428	1.11956	1.07747	4.25857	4.25443	4.09877
	29282*	27893*	23146*	69961*	52803*	56655*										159671*	128992*	159612*	125153*	111925*	141655*										36992*	44603*	43931*	130981*	131006*	130931*		0.900466	1.16332	1.14011	4.1465	4.14737	4.14478
	28919*	26304*	24003*	69688*	51521*	50473*										155809*	125943*	157138*	122065*	105902*	142777*										37444*	45009*	43687*	131266*	132179*	131424*		0.916077	1.17734	1.13169	4.15635	4.18788	4.1618
	27946*	27233*	23350*	66384*	49663*	55028*										161184*	126440*	158561*	121381*	107347*	137356*										37731*	40212*	40875*	132114*	133197*	128631*		0.925989	1.01167	1.03457	4.18563	4.22304	4.06534
	29876*	26882*	21759*	69230*	54149*	58140*										157896*	125472*	160106*	124548*	104553*	143745*										36421*	42062*	42726*	133173*	132038*	131387*		0.880746	1.07557	1.0985	4.22221	4.18301	4.16052
	25046*	27056*	23775*	66792*	51342*	54057*										157625*	125508*	153413*	123228*	106130*	141389*										38791*	42466*	41075*	129896*	131497*	126141*		0.962597	1.08952	1.04148	4.10903	4.16432	3.97935
	26603*	26974*	22863*	67096*	50472*	55965*										159084*	125058*	158141*	124845*	110363*	147243*										37824*	42589*	43656*	131748*	132861*	127286*		0.9292	1.09377	1.13062	4.17299	4.21143	4.01889
	28287*	29079*	23127*	68193*	53133*	56813*										158875*	128411*	163719*	124818*	104793*	142766*										35737*	43602*	43245*	131176*	133404*	132108*		0.857123	1.12875	1.11642	4.15324	4.23018	4.18543
	27871*	27321*	22674*	66306*	49900*	51537*										157925*	129123*	156476*	126054*	108186*	142619*										38101*	42274*	42514*	127032*	129455*	131332*		0.938767	1.08289	1.09118	4.01012	4.0938	4.15863
	28533*	27333*	22088*	67904*	49460*	55537*										161904*	128614*	159625*	122919*	107224*	139922*										39780*	43405*	42419*	130101*	131131*	121138*		0.996754	1.12195	1.0879	4.11611	4.15168	3.80656
	27345*	28129*	23882*	66288*	49870*	55294*										162435*	124570*	161743*	119231*	109111*	149666*										36976*	41343*	43597*	131714*	133506*	131637*		0.899914	1.05073	1.12858	4.17182	4.23371	4.16916
	27635*	26514*	23420*	70267*	50656*	55426*										156576*	128660*	161700*	123550*	106461*	144498*										40478*	43138*	42232*	130418*	131248*	126503*		1.02086	1.11273	1.08144	4.12706	4.15572	3.99185
	27553*	28085*	24355*	68522*	51966*	56793*										160534*	130832*	161287*	122226*	109526*	147154*										37316*	43825*	42484*	129281*	134537*	125733*		0.911656	1.13645	1.09014	4.08779	4.26931	3.96526
	27265*	26674*	24668*	68911*	51919*	52750*										161160*	124144*	158168*	122579*	106150*	144517*										36596*	42123*	41956*	132368*	135750*	130377*		0.88679	1.07767	1.0719	4.19441	4.31121	4.12564
	27107*	28083*	22012*	67303*	50390*	54468*										158370*	125981*	161827*	123289*	106345*	140640*										39232*	42438*	41078*	134626*	131820*	124592*		0.977828	1.08855	1.04158	4.27239	4.17548	3.92585
	28172*	27854*	23470*	68076*	49748*	54556*										164875*	129742*	161767*	124534*	106433*	145879*										40409*	42470*	44365*	130235*	131705*	128237*		1.01848	1.08966	1.1551	4.12074	4.17151	4.05174
	26070*	27219*	23286*	67046*	52639*	54084*										160215*	128768*	158831*	124336*	103851*	144792*										38222*	42566*	41107*	136510*	130667*	128737*		0.942946	1.09297	1.04258	4.33745	4.13566	4.069
	27903*	27932*	23046*	68480*	51326*	54106*										159820*	128667*	159301*	123627*	106238*	144482*										37263*	43281*	43762*	128979*	133180*	126683*		0.909826	1.11767	1.13428	4.07736	4.22245	3.99807
	29998*	24888*	22799*	69383*	50492*	54933*										160651*	131195*	159221*	121989*	106663*	146381*										38376*	44491*	43875*	127960*	132638*	126427*		0.948265	1.15945	1.13818	4.04217	4.20373	3.98922
	26329*	27542*	23055*	68759*	51735*	52533*										159469*	128167*	158608*	126586*	107244*	140589*										37481*	43143*	43017*	128795*	133844*	126860*		0.917355	1.1129	1.10855	4.07101	4.24538	4.00418
	27789*	29267*	23092*	68708*	50695*	54273*										159720*	126652*	160773*	127701*	107254*	142293*										39106*	42206*	42386*	130714*	134164*	123986*		0.973476	1.08054	1.08676	4.13728	4.25643	3.90492
	27361*	28340*	23476*	65876*	51410*	57779*										159258*	127641*	160507*	124877*	104865*	147058*										38622*	42285*	44454*	129290*	129125*	124044*		0.95676	1.08327	1.15818	4.0881	4.0824	3.90692
	28521*	26691*	22137*	69049*	50967*	55974*										165827*	126007*	159231*	123202*	102711*	143671*										37693*	43496*	40041*	133168*	131096*	131359*		0.924676	1.12509	1.00577	4.22203	4.15047	4.15956
	28323*	27427*	24164*	66088*	52306*	54620*										162199*	130534*	161919*	123473*	110070*	143146*										38860*	45678*	46050*	128162*	130120*	123699*		0.96498	1.20045	1.2133	4.04915	4.11677	3.89501
	29342*	26678*	23140*	68757*	52415*	55489*										165134*	123451*	159059*	128388*	106629*	143311*										36266*	42642*	43185*	133025*	134646*	124585*		0.875393	1.0956	1.11435	4.2171	4.27308	3.92561
	27602*	29389*	23705*	69546*	50301*	53301*										165649*	126964*	163815*	121845*	107993*	143736*										40142*	40920*	42133*	133111*	130461*	123945*		1.00926	1.03613	1.07802	4.22007	4.12854	3.90351
	27140*	26320*	22409*	67068*	50094*	54949*										162498*	128753*	158028*	124072*	104190*	141532*										35855*	39337*	41634*	129787*	131637*	125839*		0.861198	0.981454	1.06078	4.10527	4.16916	3.96892
	28284*	28489*	24567*	70163*	50141*	55401*										163431*	126010*	157856*	125275*	106559*	143813*										37666*	41406*	43209*	135358*	133390*	124224*		0.923744	1.05291	1.11518	4.29767	4.2297	3.91314
	25854*	25531*	24063*	66716*	51403*	55226*										159540*	127546*	161165*	125061*	106191*	143535*										38044*	43605*	43376*	127740*	131540*	123740*		0.936798	1.12886	1.12095	4.03457	4.16581	3.89643
	27540*	27837*	23987*	71320*	52278*	52141*										161976*	128098*	160874*	124089*	103934*	147167*										38487*	42044*	42787*	126746*	132561*	131873*		0.952098	1.07494	1.1006	4.00024	4.20107	4.17731
	27763*	27827*	24768*	64495*	50123*	55921*										159598*	128639*	160275*	127196*	106495*	141663*										35958*	44113*	43123*	126045*	130724*	126350*		0.864756	1.1464	1.11221	3.97603	4.13763	3.98657
	27821*	26476*	22463*	67738*	50676*	55419*										161850*	127348*	156529*	124721*	107000*	146296*										40056*	42021*	42335*	133932*	131143*	125778*		1.00629	1.07415	1.08499	4.24842	4.1521	3.96681
	29731*	24735*	24072*	68601*	50281*	54330*										161720*	127954*	161641*	125797*	111430*	146994*										37600*	44393*	44668*	126617*	133035*	126845*		0.921464	1.15607	1.16557	3.99579	4.21744	4.00366
	28501*	26876*	24371*	67756*	51615*	56793*										163316*	126706*	164840*	123867*	109194*	141845*										38118*	42126*	39659*	129279*	128838*	126847*		0.939354	1.07778	0.992575	4.08772	4.07249	4.00373
	28536*	28097*	23681*	69167*	48449*	55452*										165043*	128984*	165183*	130576*	107945*	147116*										37826*	43663*	41983*	126862*	129824*	126902*		0.92927	1.13086	1.07284	4.00425	4.10654	4.00563
	27822*	28208*	21884*	71093*	51625*	54256*										163357*	128167*	162471*	125428*	104839*	142968*										37476*	43327*	42900*	128981*	130267*	125201*		0.917182	1.11925	1.10451	4.07743	4.12184	3.94688
	27451*	28295*	23585*	69531*	51948*	53851*										159462*	131321*	157004*	123748*	104495*	144051*										38723*	43030*	42176*	132101*	131751*	127007*		0.960249	1.109	1.0795	4.18518	4.1731	4.00926
	28813*	27895*	22588*	70833*	52314*	57132*										160491*	125447*	162223*	128283*	105874*	144087*										37338*	43334*	45116*	132563*	133948*	128488*		0.912416	1.1195	1.18104	4.20114	4.24897	4.0604
	27396*	27165*	22684*	68888*	51469*	55752*										162026*	127037*	159819*	123190*	109801*	145820*										37663*	43864*	43129*	126607*	133296*	125715*		0.92364	1.1378	1.11242	3.99544	4.22645	3.96463
	29130*	27217*	24585*	67262*	51302*	56283*										158382*	126501*	159369*	129610*	109069*	144514*										38058*	42078*	42978*	128439*	130995*	126033*		0.937282	1.07612	1.1072	4.05871	4.14699	3.97562
	27769*	28436*	24902*	67425*	51331*	54205*										161941*	125989*	165483*	125743*	107256*	143555*										39146*	46044*	45043*	132954*	130368*	125479*		0.974858	1.21309	1.17852	4.21464	4.12533	3.95648
	28457*	28630*	24594*	69150*	52246*	55057*										165649*	128736*	162982*	125953*	106815*	146384*										35289*	41928*	41592*	128501*	134873*	126385*		0.841651	1.07094	1.05933	4.06085	4.28092	3.98777
	28719*	26397*	22213*	69301*	50367*	55908*										167931*	129725*	160160*	126750*	108315*	145061*										41785*	41768*	44410*	131264*	131058*	127486*		1.066	1.06541	1.15666	4.15628	4.14916	4.0258
	27695*	27276*	25151*	69084*	51478*	56446*										164544*	129272*	160218*	125018*	105180*	144048*										37832*	44925*	42060*	134310*	132886*	126205*		0.929477	1.17444	1.0755	4.26147	4.21229	3.98156
	28972*	27784*	22323*	70003*	53933*	56329*										166456*	132190*	154882*	121389*	107046*	141996*										38601*	44476*	41874*	127347*	132624*	125457*		0.956035	1.15894	1.06907	4.021	4.20325	3.95572
	28293*	27202*	22425*	68162*	51667*	58566*										167905*	130280*	159750*	115954*	104286*	141435*										37003*	40961*	40098*	126549*	129726*	128563*		0.900846	1.03754	1.00774	3.99344	4.10316	4.06299
	28429*	25565*	23338*	67916*	49915*	56711*										161244*	129482*	162648*	127451*	108473*	144036*										36410*	45208*	43740*	128803*	134648*	123679*		0.880366	1.18422	1.13352	4.07128	4.27315	3.89432
	27382*	26700*	25754*	69304*	54462*	53067*										162671*	127779*	159803*	126719*	104827*	146625*										35349*	43133*	43705*	126152*	129244*	118640*		0.843723	1.11255	1.13231	3.97973	4.08651	3.72029
	30992*	27394*	24698*	66107*	47878*	57123*										163657*	129441*	162739*	123460*	104942*	146872*										37249*	41262*	43877*	128169*	137061*	124494*		0.909342	1.04794	1.13825	4.04939	4.35648	3.92247
	25615*	29359*	24063*	67736*	51063*	54153*										162996*	125272*	157710*	125069*	109198*	147398*										39252*	40415*	44143*	131245*	130207*	124617*		0.978518	1.01868	1.14744	4.15562	4.11977	3.92671
	27392*	29527*	22521*	67705*	52623*	55412*										161764*	128980*	159586*	125814*	105168*	141275*										37823*	43952*	40296*	131871*	135022*	128376*		0.929166	1.14084	1.01457	4.17724	4.28606	4.05654
	29791*	29979*	22717*	70754*	50053*	55982*										165793*	129170*	162003*	127948*	108476*	141660*										39437*	43398*	43364*	125413*	131434*	125490*		0.984908	1.12171	1.12053	3.9542	4.16215	3.95686
	30644*	29162*	23634*	67464*	51886*	56403*										164893*	128274*	162155*	121179*	103275*	141036*										38901*	42047*	43308*	129410*	127984*	125865*		0.966396	1.07505	1.1186	4.09225	4.043	3.96982
	27170*	29019*	23160*	70925*	52313*	57237*										169648*	132182*	166536*	124119*	109288*	143668*										37616*	45175*	42751*	125441*	133361*	126735*		0.922017	1.18308	1.09936	3.95517	4.2287	3.99986
	27968*	26900*	23842*	66340*	51858*	55393*										164356*	126997*	163004*	125022*	108783*	144867*										38835*	40201*	40869*	124021*	134167*	127472*		0.964117	1.01129	1.03436	3.90613	4.25654	4.02532
	28291*	29568*	22307*	65479*	51423*	57338*										166079*	126205*	159515*	126966*	105299*	146923*										39229*	40604*	45462*	124092*	130694*	124121*		0.977724	1.02521	1.19299	3.90858	4.13659	3.90958
	26261*	28815*	23269*	66054*	52161*	52377*										169009*	130847*	157960*	126654*	108291*	140048*										38792*	43779*	43316*	126911*	131795*	124106*		0.962632	1.13486	1.11887	4.00594	4.17462	3.90907
	26896*	29385*	23126*	66753*	53166*	55801*										159807*	130881*	159641*	125480*	107477*	139536*										38250*	42066*	41150*	130127*	133483*	126938*		0.943913	1.0757	1.04407	4.11701	4.23291	4.00687
	28253*	27775*	23528*	69966*	50776*	52937*										166477*	127571*	161085*	124962*	109733*	143891*										37185*	42084*	43000*	127447*	128921*	128582*		0.907132	1.07633	1.10796	4.02445	4.07536	4.06365
	27801*	28951*	24716*	68403*	51917*	58448*										169427*	130960*	162645*	122528*	107475*	144179*										37298*	40542*	45471*	129469*	127731*	123045*		0.911034	1.02307	1.1933	4.09428	4.03426	3.87242
	29218*	27808*	24898*	69932*	52731*	54559*										165280*	132991*	159147*	131207*	107664*	140530*										35747*	41154*	44886*	124483*	129140*	129274*		0.857468	1.04421	1.1731	3.92209	4.08292	4.08755
	29685*	27637*	23367*	67693*	53523*	55738*										164525*	125072*	163258*	127812*	106492*	141900*										38651*	40995*	43991*	127753*	130431*	126663*		0.957762	1.03872	1.14219	4.03502	4.12751	3.99738
	26707*	26523*	23009*	66670*	51161*	54555*										167382*	135164*	158493*	125527*	106753*	142979*										38967*	41699*	42272*	126160*	131100*	126262*		0.968676	1.06303	1.08282	3.98	4.15061	3.98353
	28834*	26258*	24070*	68066*	50600*	56435*										168917*	127803*	160904*	133325*	103590*	143523*										38041*	40986*	42408*	127718*	133689*	121747*		0.936695	1.0384	1.08752	4.03381	4.24003	3.82759
	27320*	29784*	22348*	71876*	50218*	53633*										169630*	131643*	164312*	126057*	106325*	140320*										38394*	43364*	41128*	130587*	127523*	125106*		0.948886	1.12053	1.04331	4.1329	4.02708	3.9436
	28588*	29719*	23687*	70669*	50948*	56159*										164997*	126302*	162806*	127673*	105980*	147261*										39155*	43962*	41856*	128031*	131121*	123176*		0.975168	1.14118	1.06845	4.04462	4.15134	3.87695
	28102*	28087*	23256*	71398*	51266*	53376*										166200*	128857*	163652*	124233*	104614*	143278*										36860*	43109*	43808*	126608*	129971*	123069*		0.895907	1.11173	1.13587	3.99548	4.11162	3.87325
	27972*	26339*	23239*	69578*	51003*	55035*										162115*	126821*	159493*	127259*	107696*	142893*										39550*	41407*	42267*	126758*	128621*	123762*		0.98881	1.05294	1.08265	4.00066	4.065	3.89719
	29535*	27039*	24225*	68807*	49386*	56300*										163976*	126990*	165419*	127165*	107171*	140907*										39379*	40361*	45140*	128217*	132932*	122718*		0.982905	1.01682	1.18187	4.05104	4.21388	3.86113
	27161*	26168*	24496*	65874*	52114*	56652*										167660*	130903*	154821*	130091*	107187*	144909*										37178*	43240*	41183*	125008*	127622*	119174*		0.90689	1.11625	1.04521	3.94022	4.0305	3.73873
	27698*	28899*	23839*	65469*	54179*	53943*										168129*	132324*	164438*	127891*	104168*	140098*										38848*	41073*	42963*	128967*	127480*	127015*		0.964566	1.04141	1.10668	4.07695	4.02559	4.00953
	29562*	28409*	23125*	69708*	53053*	54880*										166390*	129458*	161060*	128461*	108513*	143614*										39915*	42070*	43493*	129617*	128237*	127181*		1.00142	1.07584	1.12499	4.0994	4.05174	4.01527
	27953*	27978*	23763*	71014*	50738*	58506*										165314*	127341*	154039*	126372*	107637*	142697*										37613*	42716*	42189*	123350*	126177*	124526*		0.921913	1.09815	1.07995	3.88296	3.98059	3.92357
	27538*	28541*	23362*	65714*	51081*	54610*										167086*	131967*	162696*	127420*	104773*	144604*										38205*	42870*	43488*	127554*	128260*	128291*		0.942359	1.10347	1.12481	4.02815	4.05253	4.0536
	27573*	27221*	22475*	66931*	50980*	53717*										169689*	128874*	161479*	126372*	106866*	144184*										36036*	43693*	43651*	124931*	128235*	126260*		0.867449	1.13189	1.13044	3.93756	4.05167	3.98346
	28355*	27700*	24088*	66827*	50857*	52970*										169909*	131319*	160511*	122121*	109195*	142173*										38570*	42821*	42407*	128748*	131850*	125770*		0.954965	1.10178	1.08748	4.06938	4.17652	3.96653
	29648*	27245*	23831*	69093*	51716*	52518*										168487*	129833*	162303*	125941*	102367*	143755*										39035*	42611*	42729*	123585*	131384*	125973*		0.971024	1.09453	1.0986	3.89107	4.16042	3.97355
	30767*	29370*	23797*	70264*	52167*	54332*										167810*	131319*	157509*	124129*	107028*	141320*										37065*	43670*	42982*	126683*	131181*	123807*		0.902987	1.1311	1.10734	3.99807	4.15341	3.89874
	29485*	27444*	22418*	67672*	51632*	54212*										163029*	127110*	158428*	126523*	104950*	143348*										35828*	42951*	41749*	130664*	131925*	124441*		0.860266	1.10627	1.06476	4.13556	4.17911	3.92064
	28810*	28785*	24601*	69199*	49409*	57470*										166819*	130692*	163032*	128130*	99745*	142273*										37439*	40955*	42535*	124325*	131707*	127740*		0.915904	1.03733	1.0919	3.91663	4.17158	4.03457
	30383*	27756*	23699*	71705*	52098*	54485*										169386*	133560*	160457*	128301*	108105*	144375*										38628*	41342*	39659*	127071*	127195*	122347*		0.956968	1.0507	0.992575	4.01147	4.01575	3.84832
	27543*	26315*	24383*	65525*	53784*	52600*										161477*	135595*	162398*	128538*	105940*	144923*										39008*	43097*	41223*	126063*	126778*	124066*		0.970092	1.11131	1.04659	3.97665	4.00135	3.90768
	29110*	29129*	23788*	68594*	51899*	55234*										166894*	131240*	162378*	126750*	105355*	143913*										37061*	42032*	43013*	130522*	126168*	121541*		0.902849	1.07453	1.10841	4.13065	3.98028	3.82048
	30039*	26580*	22769*	68257*	51056*	55313*										166000*	127445*	164793*	130677*	104537*	140974*										39099*	41702*	43022*	122970*	126989*	126907*		0.973234	1.06313	1.10872	3.86983	4.00863	4.0058
	27677*	25884*	23103*	65778*	50463*	54252*										167952*	131055*	160051*	123178*	105377*	142888*										37089*	42016*	42407*	127186*	128795*	122934*		0.903816	1.07398	1.08748	4.01544	4.07101	3.86859
	28444*	29620*	23488*	68163*	52240*	51609*										164484*	132376*	160397*	128628*	103068*	143913*										35953*	42915*	44377*	126467*	132282*	123681*		0.864583	1.10503	1.15552	3.99061	4.19143	3.89439
	28283*	29147*	24368*	69579*	49858*	53136*										169775*	130810*	158352*	126533*	102961*	138887*										39479*	43873*	43491*	126210*	131394*	124646*		0.986358	1.13811	1.12492	3.98173	4.16077	3.92772
	28186*	27857*	23029*	68856*	52756*	56189*										166878*	128953*	164229*	127587*	106314*	145820*										36627*	43052*	46188*	125875*	126129*	124400*		0.88786	1.10976	1.21806	3.97016	3.97893	3.91922
	30588*	26318*	23293*	66935*	50063*	57458*										171111*	122371*	159189*	126399*	107220*	140224*										41449*	45059*	42378*	126441*	127591*	123083*		1.05439	1.17907	1.08648	3.98971	4.02942	3.87374
	28978*	28599*	22377*	69451*	52725*	53433*										164612*	127549*	161214*	127729*	107449*	138522*										38110*	40461*	42762*	126668*	131422*	126279*		0.939078	1.02027	1.09974	3.99755	4.16173	3.98411
	28387*	26139*	23469*	68102*	53045*	54863*										170625*	126741*	157980*	126864*	102742*	142695*										37865*	42218*	41054*	129546*	124983*	117445*		0.930616	1.08095	1.04075	4.09694	3.93935	3.67902
	28788*	28451*	23787*	69286*	53290*	54972*										168022*	128344*	159672*	125938*	104158*	145850*										37349*	41209*	43262*	127789*	131040*	124136*		0.912796	1.04611	1.11701	4.03626	4.14854	3.9101
	29913*	29660*	23823*	70383*	51740*	52698*										172320*	127873*	164589*	123683*	103681*	145161*										41128*	40520*	42275*	126658*	125237*	124482*		1.04331	1.02231	1.08292	3.9972	3.94813	3.92205
	27662*	28241*	26211*	67898*	49176*	54640*										167841*	129166*	163799*	132111*	103518*	138892*										39104*	40700*	41151*	130780*	131292*	122481*		0.973407	1.02853	1.0441	4.13956	4.15724	3.85294
	29098*	29446*	22455*	68458*	53077*	57164*										168969*	129660*	160329*	127518*	109075*	142380*										39073*	44597*	41946*	127852*	127937*	122879*		0.972336	1.16312	1.07156	4.03844	4.04137	3.86669
	29116*	29425*	24354*	69444*	52209*	54612*										170837*	128117*	158753*	121771*	104656*	140143*										38699*	41509*	42498*	125612*	129655*	119823*		0.95942	1.05647	1.09062	3.96108	4.10071	3.76115
	28909*	30872*	24444*	67200*	54326*	55708*										162262*	126108*	163173*	126670*	109097*	142540*										38560*	39621*	43026*	127959*	127751*	124247*		0.954619	0.991262	1.10886	4.04213	4.03495	3.91394
	29182*	27374*	22397*	66607*	50228*	56567*										168028*	129141*	158623*	126263*	102973*	140037*										38384*	43433*	44540*	123698*	128837*	120333*		0.948541	1.12291	1.16115	3.89497	4.07246	3.77876
	28887*	25592*	23479*	67280*	52120*	57188*										169177*	127406*	160759*	128700*	104035*	144954*										37919*	40629*	44000*	128016*	127689*	124798*		0.932481	1.02607	1.1425	4.0441	4.03281	3.93296
	28516*	29203*	24870*	66458*	52187*	57059*										162227*	128568*	163307*	125784*	103916*	145029*										38687*	43256*	42207*	126974*	127963*	122882*		0.959005	1.1168	1.08057	4.00812	4.04227	3.86679
	30675*	28123*	23691*	68196*	51592*	52991*										167484*	129507*	160522*	125352*	104798*	144701*										37756*	42414*	41833*	126412*	128853*	126125*		0.926852	1.08772	1.06766	3.98871	4.07301	3.97879
	28345*	27093*	25171*	68742*	49038*	54384*										165654*	126302*	163250*	127300*	107984*	146960*										37111*	41348*	41492*	122340*	128765*	121402*		0.904576	1.05091	1.05588	3.84807	4.06997	3.81568
	29119*	27392*	23135*	66351*	52787*	53215*										166351*	129902*	157016*	126080*	106959*	140964*										38874*	39758*	43532*	121659*	127905*	127005*		0.965464	0.995994	1.12633	3.82456	4.04027	4.00919
	28787*	28911*	23823*	66996*	49783*	54807*										169922*	128478*	159830*	124764*	108378*	141442*										39250*	42374*	42703*	129116*	129573*	123743*		0.978449	1.08634	1.0977	4.08209	4.09788	3.89653
	28657*	26578*	24329*	69661*	54255*	54708*										166635*	126996*	164656*	129093*	104369*	140050*										37839*	43198*	43436*	128804*	127359*	119997*		0.929719	1.1148	1.12302	4.07132	4.02141	3.76716
	26865*	30307*	23584*	72163*	52489*	57555*										169706*	129337*	165083*	128039*	105266*	140662*										37879*	45059*	39966*	125863*	127179*	123356*		0.9311	1.17907	1.00318	3.96975	4.0152	3.88316
	27494*	29366*	24247*	69247*	52097*	53938*										168979*	129761*	159463*	129584*	101968*	142357*										38709*	40820*	43063*	121772*	128236*	124572*		0.959765	1.03267	1.11014	3.82846	4.0517	3.92516
	27231*	29328*	25087*	70221*	51558*	54394*										165919*	130140*	160825*	120478*	104584*	140467*										39118*	43774*	43071*	122107*	123946*	121308*		0.973891	1.13469	1.11041	3.84003	3.90354	3.81243
	28631*	28906*	23128*	69572*	53996*	55295*										167050*	126122*	163837*	125521*	105462*	141801*										39822*	40497*	43114*	128750*	125659*	120963*		0.998204	1.02152	1.1119	4.06945	3.9627	3.80052
	30454*	30392*	22074*	68060*	53288*	55252*										168127*	129594*	162369*	129929*	108279*	139039*										39038*	44446*	41936*	123690*	124580*	125073*		0.971128	1.1579	1.07121	3.8947	3.92544	3.94246
	33314*	26884*	23148*	67213*	51996*	52907*										169699*	129567*	162220*	124698*	104018*	144626*										38190*	41772*	45407*	121311*	127635*	123765*		0.941841	1.06555	1.19109	3.81254	4.03094	3.89729
	28076*	31482*	23784*	70703*	54113*	54540*										166433*	128594*	161126*	130832*	106667*	144244*										37433*	42347*	42779*	126751*	121878*	122845*		0.915697	1.08541	1.10033	4.00041	3.83212	3.86552
	28793*	29087*	25570*	71151*	52882*	55053*										165095*	127113*	165553*	125048*	106455*	146002*										38070*	42407*	42976*	126030*	125821*	120993*		0.937696	1.08748	1.10713	3.97551	3.9683	3.80155
	30848*	27463*	24221*	68035*	53085*	55871*										167303*	128517*	161589*	123499*	105012*	142551*										38115*	42321*	44628*	125605*	131939*	127140*		0.939251	1.08451	1.16419	3.96084	4.17959	4.01385
	28870*	28316*	24238*	69593*	50920*	56283*										165505*	126576*	162714*	124214*	106713*	147048*										39805*	41820*	43934*	120454*	126743*	126666*		0.997617	1.06721	1.14022	3.78294	4.00014	3.99748
	29283*	27142*	23762*	69190*	52720*	54521*										169462*	130998*	159053*	124762*	105537*	144784*										38360*	41056*	42455*	122391*	130124*	123828*		0.947712	1.04082	1.08914	3.84984	4.11691	3.89946
	29665*	27862*	22951*	66685*	52495*	54192*										172076*	128048*	160408*	125270*	104858*	145056*										38460*	42198*	42890*	128511*	125156*	118905*		0.951166	1.08026	1.10416	4.0612	3.94533	3.72944
	30092*	27893*	22911*	70264*	53555*	54871*										170153*	130907*	164801*	127468*	105461*	140944*										35966*	42198*	42838*	124325*	128190*	124732*		0.865032	1.08026	1.10237	3.91663	4.05011	3.93069
	29830*	28736*	22387*	70234*	54029*	57812*										166000*	130402*	160838*	122724*	103979*	142009*										36110*	43416*	43759*	121915*	124983*	125945*		0.870005	1.12233	1.13417	3.8334	3.93935	3.97258
	29792*	29747*	25143*	67073*	53516*	53667*										165531*	130824*	160451*	126350*	101216*	143208*										38936*	41836*	42383*	124484*	128343*	122114*		0.967605	1.06776	1.08665	3.92212	4.0554	3.84027
	29759*	28891*	23238*	68477*	52813*	54902*										166887*	128634*	158596*	126165*	106880*	143134*										39105*	40997*	43924*	123607*	126082*	123617*		0.973442	1.03878	1.13987	3.89183	3.97731	3.89218
	27933*	28337*	22555*	70711*	51947*	55679*										167882*	127020*	159330*	124940*	103831*	141180*										39244*	43281*	45051*	118298*	127727*	123024*		0.978242	1.11767	1.17879	3.70848	4.03412	3.8717
	29693*	28657*	24152*	69726*	49571*	54406*										167053*	128716*	159946*	132800*	106083*	143657*										39296*	42516*	43761*	123215*	123455*	121371*		0.980038	1.09125	1.13424	3.87829	3.88658	3.81461
	26323*	27439*	22985*	70054*	51969*	54297*										166288*	127666*	160813*	127083*	102239*	140899*										40427*	43076*	43561*	123288*	126603*	119522*		1.0191	1.11059	1.12734	3.88082	3.9953	3.75075
	28316*	29333*	23821*	71902*	53120*	55421*										173292*	125915*	159579*	126200*	106430*	142894*										39729*	42683*	44998*	123118*	125283*	120211*		0.994992	1.09701	1.17696	3.87494	3.94972	3.77455
	28392*	29420*	23243*	69701*	51635*	57179*										171118*	131005*	163416*	123109*	103975*	139923*										40928*	43380*	44497*	126296*	121433*	123315*		1.0364	1.12108	1.15966	3.9847	3.81675	3.88175
	27221*	28274*	25558*	70674*	52666*	55102*										167484*	130397*	163489*	127254*	104867*	143203*										37636*	42977*	43363*	123827*	130549*	121512*		0.922708	1.10717	1.1205	3.89943	4.13158	3.81948
	28673*	29884*	23266*	67838*	54609*	56277*										168872*	130780*	161244*	128702*	105091*	137353*										36729*	42420*	41642*	123202*	123918*	122479*		0.891383	1.08793	1.06106	3.87784	3.90257	3.85288
	27381*	27961*	23818*	67035*	51885*	54621*										172683*	129110*	165797*	124483*	103271*	145557*										38089*	41944*	41864*	124501*	122685*	120001*		0.938353	1.07149	1.06873	3.92271	3.85999	3.76729
	26919*	30074*	25368*	68469*	51167*	53634*										170522*	129932*	160763*	119167*	99884*	142010*										37013*	40374*	43866*	125800*	122602*	120595*		0.901192	1.01727	1.13787	3.96757	3.85712	3.78781
	29148*	28878*	23267*	72173*	53486*	56159*										170296*	128600*	165432*	128046*	107778*	141242*										36059*	41449*	41963*	123492*	128942*	123644*		0.868244	1.05439	1.07215	3.88786	4.07608	3.89311
	28428*	28995*	25149*	72126*	52473*	57359*										166672*	124863*	166769*	124630*	105780*	143669*										37053*	42733*	44504*	121752*	125208*	122896*		0.902573	1.09874	1.1599	3.82777	3.94712	3.86728
	28408*	30676*	22950*	75609*	53176*	53149*										169795*	134132*	159747*	129540*	105711*	141601*										41039*	43485*	42610*	123145*	126232*	119156*		1.04023	1.12471	1.09449	3.87588	3.98249	3.73811
	27094*	28530*	22312*	68196*	54455*	52871*										165221*	132110*	162207*	122625*	102625*	139241*										37827*	44727*	41727*	124700*	122909*	122076*		0.929304	1.1676	1.064	3.92958	3.86773	3.83896
	29015*	29470*	23475*	66187*	50170*	55259*										164981*	125561*	160737*	127424*	102979*	139522*										40633*	39834*	43347*	120789*	125153*	118796*		1.02621	0.998619	1.11994	3.79451	3.94523	3.72568
	28472*	27689*	25025*	71653*	52675*	56259*										165761*	132167*	160887*	123399*	103532*	140610*										37255*	43237*	42790*	124531*	125867*	123355*		0.909549	1.11615	1.10071	3.92374	3.96988	3.88313
	28846*	27438*	24700*	69856*	52384*	53795*										169968*	125259*	160440*	128587*	106029*	141192*										38674*	41439*	42772*	122228*	122020*	120762*		0.958556	1.05405	1.10009	3.84421	3.83702	3.79358
	30076*	29579*	23429*	71195*	53790*	57434*										165315*	135494*	162261*	125450*	103382*	140714*										36677*	43125*	41693*	121931*	123213*	120451*		0.889587	1.11228	1.06282	3.83395	3.87822	3.78284
	26812*	29666*	24197*	68901*	52809*	54005*										169723*	131020*	161053*	123883*	106311*	141932*										38130*	42279*	42426*	125444*	123572*	120496*		0.939769	1.08306	1.08814	3.95528	3.89062	3.78439
	28608*	30458*	23009*	69400*	51668*	56019*										168666*	130126*	161899*	126461*	104811*	141880*										39794*	43175*	42432*	122573*	126218*	118759*		0.997237	1.114	1.08834	3.85612	3.98201	3.7244
	28708*	29448*	24018*	68460*	53725*	56116*										168208*	129114*	157005*	128684*	108218*	144489*										41181*	42754*	42527*	119263*	124444*	119376*		1.04514	1.09946	1.09162	3.74181	3.92074	3.74571
	28723*	28315*	24180*	70009*	52543*	55299*										172724*	131244*	163284*	129049*	106520*	140333*										40036*	40973*	42128*	123248*	126378*	122221*		1.00559	1.03796	1.07784	3.87943	3.98753	3.84396
	27501*	28511*	25501*	69478*	52678*	55882*										169542*	133281*	158613*	124589*	105476*	141934*										38438*	43062*	43099*	125506*	122902*	121207*		0.950406	1.1101	1.11138	3.95742	3.86748	3.80894
	27359*	30438*	24708*	71990*	52778*	55440*										168575*	134090*	162828*	127118*	103047*	145144*										37456*	39597*	43863*	125460*	123845*	116403*		0.916491	0.990433	1.13777	3.95583	3.90005	3.64303
	29335*	29892*	25568*	69843*	50390*	56725*										170267*	126022*	155268*	130523*	102495*	141720*										37150*	40073*	43535*	121760*	121435*	119170*		0.905923	1.00687	1.12644	3.82804	3.81682	3.73859
	29712*	28995*	23515*	70437*	53711*	52949*										169713*	132362*	166822*	130172*	98690*	141925*										36591*	39673*	39586*	123321*	123913*	120713*		0.886617	0.993058	0.990054	3.88195	3.9024	3.79188
	28726*	28015*	24289*	71004*	51811*	53500*										170302*	127059*	161781*	124363*	109488*	142104*										39943*	41815*	41347*	127364*	124465*	115046*		1.00238	1.06704	1.05087	4.02159	3.92146	3.59617
	29703*	29977*	25474*	68301*	55195*	52923*										164130*	127693*	162010*	125359*	101945*	142766*										37175*	41249*	42737*	119562*	121531*	122582*		0.906786	1.04749	1.09888	3.75213	3.82013	3.85643
	27430*	29753*	25535*	71544*	51998*	54955*										172453*	130218*	157157*	126050*	107133*	140493*										37512*	40264*	43100*	120969*	118881*	124351*		0.918425	1.01347	1.11141	3.80073	3.72861	3.91753
	28680*	30041*	23177*	68327*	53918*	55654*										168737*	129040*	156661*	124068*	104536*	138766*										36260*	42711*	44064*	120336*	125566*	118632*		0.875186	1.09798	1.14471	3.77886	3.95949	3.72001
	30219*	31964*	25006*	72790*	49145*	53134*										167122*	129570*	161249*	126817*	106337*	140088*										38419*	41157*	43758*	120134*	122426*	118333*		0.94975	1.04431	1.13414	3.77189	3.85104	3.70969
	28838*	28689*	24661*	68915*	52389*	55108*										164995*	133946*	160269*	126213*	106318*	141887*										36098*	40144*	40568*	124227*	124028*	116854*		0.869591	1.00932	1.02397	3.91324	3.90637	3.65861
	28095*	29162*	24959*	67893*	50077*	57235*										166204*	126723*	159652*	127332*	105306*	142794*										39239*	41027*	42290*	119300*	125770*	118884*		0.978069	1.03982	1.08344	3.74308	3.96653	3.72872
	27622*	30749*	23415*	72104*	52510*	54663*										166554*	132575*	160032*	121772*	107603*	142312*										40739*	42742*	42350*	117040*	123629*	119199*		1.02987	1.09905	1.08551	3.66503	3.89259	3.7396
	30757*	31878*	23511*	72207*	53650*	54369*										169224*	128762*	163179*	124378*	108104*	139053*										37276*	43237*	43565*	119471*	123051*	118457*		0.910275	1.11615	1.12747	3.74899	3.87263	3.71397
	29385*	28969*	23094*	70099*	51213*	57114*										169851*	126575*	159547*	127262*	108630*	143029*										37030*	44373*	42195*	121774*	124364*	120613*		0.901779	1.15538	1.08016	3.82853	3.91798	3.78843
	29746*	29527*	23575*	72347*	51462*	52273*										168917*	131407*	166667*	123594*	104779*	138652*										37023*	42023*	43264*	120634*	124983*	120895*		0.901537	1.07422	1.11708	3.78916	3.93935	3.79817
	29311*	30396*	26134*	73046*	50417*	56208*										165048*	129370*	163216*	121355*	109441*	142405*										38882*	42137*	43467*	116867*	123188*	123443*		0.96574	1.07816	1.12409	3.65906	3.87736	3.88617
	28249*	29839*	23731*	69561*	54698*	55928*										171152*	132292*	163718*	123182*	110260*	141776*										39079*	43544*	42603*	117061*	124160*	119231*		0.972544	1.12675	1.09425	3.66576	3.91093	3.7407
	29076*	29938*	23609*	71893*	54380*	54923*										166216*	128432*	162697*	127384*	105280*	136777*										38272*	43023*	42434*	117703*	125627*	117831*		0.944673	1.10875	1.08841	3.68793	3.9616	3.69235
	27824*	29173*	25117*	71056*	53570*	53572*										164485*	130410*	159405*	124987*	104490*	142641*										37464*	40601*	42593*	119294*	121257*	119483*		0.916767	1.02511	1.0939	3.74288	3.81067	3.7494
	28326*	29843*	25054*	69403*	52607*	56017*										173377*	128175*	158535*	127714*	103281*	139402*										37511*	41946*	41451*	119081*	124121*	119851*		0.918391	1.07156	1.05446	3.73552	3.90958	3.76211
	27430*	29744*	24860*	69301*	51133*	55231*										169067*	128919*	156665*	123406*	104911*	144362*										38111*	45127*	44493*	119740*	125429*	119856*		0.939112	1.18142	1.15952	3.75828	3.95476	3.76229
	30821*	30005*	23325*	69592*	50863*	56549*										171830*	128637*	160460*	128933*	105083*	144120*										38170*	41732*	41636*	120061*	122028*	117849*		0.94115	1.06417	1.06085	3.76937	3.8373	3.69297
	30189*	31234*		69711*												162074*	130741*		126833*	105152*											36685*	42437*	42276*	120879*	122373*	115521*		0.889864	1.08852	1.08296	3.79762	3.84921	3.61257
	29196*	31799*		72062*												167363*	129082*		125970*	101152*											38047*	42574*	44831*	119514*	120845*	125114*		0.936902	1.09325	1.1712	3.75047	3.79644	3.94388
	29822*	30701*		71996*												162111*	132747*		126252*	106372*											36788*	42625*	42167*	117392*	123362*	118294*		0.893421	1.09501	1.07919	3.67719	3.88337	3.70834
	30539*	29217*		70850*												168468*	128306*		128372*	106656*											37973*	41460*	41612*	118513*	121673*	119975*		0.934346	1.05477	1.06002	3.7159	3.82504	3.7664
	29971*	29185*		71382*												169563*	130655*		126362*	105490*											37661*	39986*	42225*	117386*	124100*	119825*		0.923571	1.00387	1.08119	3.67698	3.90886	3.76122
	30095*	30389*		70284*												172752*	127684*		124763*	105815*											39921*	40795*	41504*	118774*	122218*	120361*		1.00162	1.03181	1.05629	3.72492	3.84386	3.77973
	29898*	30743*		69210*												169363*	126796*		127306*	106550*											39938*	41267*	42340*	117839*	122314*	122600*		1.00221	1.04811	1.08517	3.69263	3.84718	3.85705
	28536*	29001*		70431*												170764*	126179*		123745*	102683*											37632*	43398*	44708*	120208*	122390*	118165*		0.92257	1.12171	1.16695	3.77444	3.8498	3.70389
	29228*	30055*		68195*												166022*	135170*		128990*	101694*											41147*	41325*	43038*	116537*	123936*	114794*		1.04396	1.05011	1.10927	3.64766	3.90319	3.58746
	28796*	30733*		69784*												167126*	134271*		127420*	107186*											37786*	42577*	41404*	120302*	121685*	120449*		0.927888	1.09335	1.05284	3.77769	3.82545	3.78277
	28777*	29934*		71920*												167788*	129912*		124696*	103732*											37602*	42998*	42782*	119956*	122065*	118671*		0.921533	1.10789	1.10043	3.76574	3.83858	3.72136
	27467*	30484*		71492*												169721*	128938*		128148*	105899*											36235*	41916*	42923*	118811*	121279*	118776*		0.874322	1.07052	1.1053	3.7262	3.81143	3.72499
	29027*	29444*		69650*												168377*	130905*		125911*	104878*											38631*	40249*	42025*	119719*	123965*	113003*		0.957071	1.01295	1.07429	3.75755	3.9042	3.52561
	29974*	28223*		72186*												172100*	129209*		125649*	105751*											37412*	39112*	41192*	119506*	122092*	117722*		0.914972	0.973683	1.04552	3.7502	3.83951	3.68859
	26135*	28288*		73181*												165720*	129836*		125781*	104499*											37583*	43203*	40220*	120727*	125204*	116029*		0.920877	1.11497	1.01195	3.79237	3.94699	3.63012
	26197*	29604*		71906*												165282*	131061*		128068*	108862*											37414*	42374*	42904*	123924*	123856*	114873*		0.915041	1.08634	1.10465	3.90278	3.90043	3.59019
	28233*	29946*		68531*												165988*	130868*		124367*	104366*											37641*	39894*	45919*	117826*	122641*	117682*		0.92288	1.00069	1.20877	3.69218	3.85847	3.6872
	28522*	29006*		69082*												172303*	127479*		123435*	106870*											39000*	41771*	44357*	118378*	121144*	116664*		0.969815	1.06552	1.15483	3.71124	3.80677	3.65205
	30523*	31012*		69800*												164344*	130014*		127949*	105213*											36848*	44556*	43155*	119263*	121385*	119956*		0.895493	1.1617	1.11331	3.74181	3.81509	3.76574
	29448*	28685*		72764*												166482*	127573*		125397*	105248*											37945*	41644*	42341*	117196*	120509*	119519*		0.933379	1.06113	1.0852	3.67042	3.78484	3.75065
	28228*	30919*		70354*												168820*	130222*		123896*	100493*											36798*	41616*	38973*	119431*	119870*	117605*		0.893766	1.06016	0.968883	3.74761	3.76277	3.68454
	29112*	29990*		73946*												165384*	132037*		125022*	102034*											38102*	43171*	42786*	115843*	118406*	116719*		0.938802	1.11387	1.10057	3.62369	3.71221	3.65395
	29094*	29007*		71377*												163299*	130359*		129192*	105226*											38110*	39045*	39884*	121150*	122691*	119206*		0.939078	0.971369	1.00035	3.80698	3.8602	3.73984
	29663*	28526*		71532*												164413*	129924*		127803*	106659*											37923*	40731*	39784*	122371*	125479*	117897*		0.93262	1.0296	0.996892	3.84915	3.95648	3.69463
	27435*	30258*		73729*												162649*	131747*		126362*	103897*											38081*	43449*	44322*	114600*	120756*	121846*		0.938076	1.12347	1.15362	3.58076	3.79337	3.83101
	28586*	29597*		74297*												166650*	127490*		124481*	102082*											39801*	42095*	43017*	117522*	125569*	116915*		0.997479	1.07671	1.10855	3.68168	3.95959	3.66071
	31692*	30664*		71971*												167954*	133960*		121301*	104407*											36868*	41404*	43491*	118854*	118034*	115797*		0.896184	1.05284	1.12492	3.72768	3.69936	3.6221
	28318*	29864*		70580*												168139*	131123*		123896*	106711*											38610*	41928*	43167*	116267*	119037*	117627*		0.956346	1.07094	1.11373	3.63834	3.734	3.6853
	27807*	28773*		71209*												168649*	131125*		128354*	103135*											39115*	40233*	41592*	118771*	123304*	122887*		0.973787	1.0124	1.05933	3.72481	3.88137	3.86697
	28654*	29600*		67427*												167368*	126987*		128291*	104691*											38726*	40979*	44351*	120346*	120560*	115937*		0.960352	1.03816	1.15462	3.77921	3.7866	3.62694
	29052*	31406*		68920*												169991*	130208*		125222*	107171*											37766*	43173*	43254*	117378*	121512*	118685*		0.927197	1.11394	1.11673	3.67671	3.81948	3.72184
	28726*	31861*		72840*												164906*	130284*		124250*	105055*											37727*	41895*	42663*	120576*	121663*	122057*		0.92585	1.0698	1.09632	3.78715	3.82469	3.8383
	28184*	29841*		72713*												166666*	132796*		128821*	103764*											38327*	43638*	41605*	118392*	120780*	114518*		0.946572	1.12999	1.05978	3.71173	3.7942	3.57793
	28626*	29458*		71505*												165300*	135779*		124402*	104398*											37981*	42168*	42042*	117244*	120624*	112020*		0.934623	1.07923	1.07487	3.67208	3.78881	3.49166
	30920*	31763*		71865*												171729*	134455*		127122*	107891*											37206*	40356*	42243*	117142*	122618*	118596*		0.907857	1.01665	1.08182	3.66855	3.85768	3.71877
	27984*	32180*		73588*												167343*	127815*		123507*	107607*											38038*	42332*	41721*	118213*	120013*	117324*		0.936591	1.08489	1.06379	3.70554	3.76771	3.67484
	27972*	30310*		69717*												164404*	128570*		124202*	106054*											39271*	42984*	41031*	116294*	122571*	117478*		0.979175	1.10741	1.03996	3.63927	3.85605	3.68016
	29343*	31208*		71994*												172984*	132809*		124637*	103329*											35945*	40461*	41859*	116842*	120904*	117898*		0.864307	1.02027	1.06855	3.65819	3.79848	3.69466
	27204*	28991*		72074*												167127*	130270*		124813*	102588*											39236*	42103*	40687*	119616*	119805*	117427*		0.977966	1.07698	1.02808	3.754	3.76052	3.6784
	27368*	30400*		72510*												168062*	128701*		122981*	104630*											36174*	44357*	44553*	118089*	120190*	116452*		0.872216	1.15483	1.1616	3.70126	3.77382	3.64472
	27799*	29197*		71040*												165100*	128590*		122414*	103037*											35780*	43573*	41356*	117829*	120237*	117176*		0.858608	1.12775	1.05118	3.69228	3.77544	3.66973
	29930*	29337*		71288*												168668*	131868*		121825*	103745*											36862*	39246*	43197*	115686*	118211*	116495*		0.895977	0.978311	1.11476	3.61827	3.70547	3.64621
	29424*	31490*		69222*												172860*	132981*		124886*	104326*											35791*	42302*	42400*	119005*	119717*	116169*		0.858988	1.08385	1.08724	3.7329	3.75749	3.63495
	28225*	30501*		69728*												168180*	131551*		122243*	103377*											36221*	41568*	40236*	118789*	122461*	119249*		0.873839	1.0585	1.0125	3.72544	3.85225	3.74132
	29409*	29295*		73265*												169880*	130104*		125665*	102005*											38227*	41513*	42755*	118587*	119334*	114159*		0.943119	1.05661	1.0995	3.71846	3.74426	3.56553
	28524*	30653*		76204*												169518*	132209*		121927*	103732*											36648*	40897*	40583*	118508*	123646*	115882*		0.888586	1.03533	1.02449	3.71573	3.89318	3.62504
	29993*	30362*		70040*												163022*	130290*		122745*	101861*											38278*	42208*	42035*	116925*	117527*	112985*		0.94488	1.08061	1.07463	3.66106	3.68185	3.52499
	28382*	29397*		70430*												165085*	131311*		126004*	104763*											36165*	39129*	43234*	117199*	120876*	118302*		0.871905	0.97427	1.11604	3.67052	3.79751	3.70862
	30416*	30270*		72926*												165392*	131614*		126673*	104444*											36778*	41814*	43939*	115957*	123419*	111310*		0.893075	1.067	1.14039	3.62763	3.88534	3.46714
	30543*	29675*		74004*												168011*	129681*		124836*	105683*											35654*	44046*	40961*	117591*	120893*	115301*		0.854257	1.14409	1.03754	3.68406	3.7981	3.60497
	29716*	30751*		70424*												167401*	126518*		126818*	105075*											38322*	43053*	40478*	115201*	116943*	113898*		0.9464	1.10979	1.02086	3.60152	3.66168	3.55652
	28722*	32149*		73657*												169123*	127591*		125643*	102582*											36825*	41424*	43329*	117894*	118273*	116035*		0.894699	1.05353	1.11932	3.69453	3.70762	3.63032
	30031*	31773*		71297*												163738*	127594*		121988*	106763*											37462*	41588*	40553*	119723*	118151*	115465*		0.916698	1.0592	1.02345	3.75769	3.7034	3.61064
	30288*	31283*		73961*												166646*	131321*		125613*	106894*											36018*	42589*	40405*	117160*	121455*	118224*		0.866828	1.09377	1.01834	3.66918	3.81751	3.70592
	28646*	30512*		72877*												167604*	128141*		130758*	102888*											40175*	42205*	44484*	120239*	119082*	117318*		1.0104	1.0805	1.15921	3.77551	3.73556	3.67463
	30891*	31008*		70109*												167914*	130441*		124370*	102393*											39487*	39313*	43298*	117507*	120639*	115828*		0.986634	0.980625	1.11825	3.68116	3.78933	3.62317
	28346*	29576*		76062*												162841*	129675*		124688*	102335*											38955*	40562*	43279*	118371*	117612*	115682*		0.968261	1.02376	1.1176	3.711	3.68479	3.61813
	28974*	32346*		71765*												168769*	130361*		125783*	103180*											39031*	41179*	42141*	113367*	116432*	113511*		0.970886	1.04507	1.07829	3.53818	3.64403	3.54315
	29927*	30157*		72835*												169327*	134308*		123523*	101846*											35930*	38740*	43279*	118953*	117784*	117508*		0.863789	0.960836	1.1176	3.7311	3.69073	3.68119
	31274*	29612*		71501*												165137*	132981*		126598*	107005*											36795*	42022*	42251*	118038*	117959*	112194*		0.893663	1.07418	1.08209	3.6995	3.69677	3.49767
	30756*	31221*		73289*												166567*	132247*		123228*	104194*											37326*	40283*	41033*	116550*	118031*	117507*		0.912001	1.01413	1.04003	3.64811	3.69926	3.68116
	30053*	30249*		73280*												169292*	130949*		123601*	105526*											38726*	41254*	42390*	121031*	118645*	109961*		0.960352	1.04766	1.08689	3.80287	3.72046	3.42055
	28885*	31318*		72118*												164924*	131110*		125595*	104297*											37392*	41759*	41147*	118925*	116659*	113259*		0.914281	1.0651	1.04396	3.73013	3.65187	3.53445
	30756*	32624*		71304*												172128*	131146*		127170*	107953*											36905*	39804*	44360*	118341*	119817*	115696*		0.897462	0.997582	1.15493	3.70996	3.76094	3.61862
	30449*	29921*		69356*												167660*	136939*		126020*	104801*											38817*	41756*	43101*	115621*	120372*	114376*		0.963495	1.065	1.11145	3.61602	3.78011	3.57303
	29831*	31355*		73785*												171666*	131988*		126470*	104010*											38393*	42744*	42221*	120600*	115949*	114439*		0.948852	1.09912	1.08106	3.78798	3.62735	3.5752
	28808*	29953*		73492*												166872*	137723*		127804*	105037*											37902*	41003*	42751*	115319*	114292*	114894*		0.931894	1.03899	1.09936	3.60559	3.57013	3.59092
	29653*	30977*		75532*												176660*	131138*		130549*	106309*											36349*	40428*	41380*	115054*	119597*	117066*		0.878259	1.01913	1.05201	3.59644	3.75334	3.66593
	28306*	32749*		71876*												165602*	132967*		125379*	104003*											37348*	40486*	41435*	113046*	115450*	116221*		0.912761	1.02114	1.05391	3.52709	3.61012	3.63675
	26880*	31085*		75300*												171218*	127471*		126117*	103461*											37509*	43596*	40233*	115206*	115676*	110701*		0.918322	1.12854	1.0124	3.60169	3.61792	3.44611
	27715*	31234*		72637*												169934*	131253*		124990*	103181*											37191*	39053*	42205*	114967*	115314*	115787*		0.907339	0.971646	1.0805	3.59344	3.60542	3.62176
	29661*	29789*		72850*												174287*	133636*		127693*	104852*											35450*	42914*	42168*	116891*	117817*	114163*		0.847211	1.10499	1.07923	3.65989	3.69187	3.56567
	26748*	31299*		71330*												168130*	135191*		123456*	103997*											36811*	42517*	42806*	118763*	119264*	111891*		0.894215	1.09128	1.10126	3.72454	3.74184	3.4872
	28759*	30600*		75075*												170571*	129904*		129251*	103638*											34955*	41462*	41589*	115958*	117719*	113229*		0.830116	1.05484	1.05923	3.62766	3.68848	3.53341
	27680*	30471*		72677*												171311*	133612*		126426*	105106*											36883*	40907*	41357*	117481*	121085*	111863*		0.896702	1.03568	1.05122	3.68026	3.80473	3.48624
	28673*	32291*		69666*												165277*	130149*		126845*	101699*											36819*	41827*	41833*	115707*	118503*	112471*		0.894491	1.06745	1.06766	3.61899	3.71556	3.50724
	28227*	30656*		74908*												171866*	129877*		119699*	103622*											36169*	41442*	42041*	117679*	120435*	114473*		0.872043	1.05415	1.07484	3.6871	3.78228	3.57638
	30657*	30874*		71141*												168285*	130090*		125238*	105204*											39343*	40107*	42573*	117126*	119514*	110596*		0.981661	1.00805	1.09321	3.668	3.75047	3.44248
	30748*	31756*		71172*												165193*	131630*		122789*	106385*											35900*	40502*	41832*	117407*	120189*	112845*		0.862753	1.02169	1.06762	3.67771	3.77379	3.52015
	27908*	32820*		72691*												167888*	134922*		126269*	104319*											38170*	41747*	41388*	116879*	114348*	114344*		0.94115	1.06469	1.05229	3.65947	3.57206	3.57192
	29280*	31353*		72787*												166479*	126977*		126306*	103224*											38647*	41067*	42250*	113562*	117662*	117610*		0.957624	1.0412	1.08206	3.54491	3.68651	3.68472
	30173*	31142*		71427*												169707*	133338*		124438*	102707*											35835*	42081*	41439*	118143*	121488*	111163*		0.860508	1.07622	1.05405	3.70313	3.81865	3.46206
	28359*	31389*		72957*												171392*	134427*		124893*	103331*											38788*	40466*	41700*	115098*	118985*	111815*		0.962494	1.02045	1.06306	3.59796	3.73221	3.48458
	31907*	32072*		73245*												167886*	130050*		130486*	103308*											39451*	42244*	41345*	114612*	115804*	109113*		0.985391	1.08185	1.0508	3.58118	3.62235	3.39126
	28390*	31610*		73115*												169871*	129930*		122006*	105024*											36057*	43234*	44119*	115154*	118105*	112040*		0.868175	1.11604	1.14661	3.5999	3.70181	3.49235
	28851*	30437*		71781*												167736*	130802*		119659*	105626*											35900*	43247*	42683*	119997*	114712*	115944*		0.862753	1.11649	1.09701	3.76716	3.58463	3.62718
	29252*	31844*		74064*												173577*	128861*		122744*	103045*											36418*	39257*	39854*	118685*	117858*	112327*		0.880642	0.978691	0.999309	3.72184	3.69328	3.50226
	28900*	31073*		72471*												168338*	130732*		122123*	103417*											35924*	42564*	42011*	117937*	117439*	113897*		0.863581	1.0929	1.0738	3.69601	3.67881	3.55648
	28850*	30521*		71294*												167524*	133451*		125117*	106830*											37145*	41862*	43246*	118260*	120001*	115130*		0.90575	1.06866	1.11646	3.70717	3.76729	3.59907
	30011*	30691*		70698*												166448*	130125*		124015*	103355*											37197*	39771*	45018*	111665*	116117*	114543*		0.907546	0.996443	1.17765	3.4794	3.63315	3.57879
	29761*	33875*		74254*												170220*	134024*		124210*	105386*											39569*	41332*	42912*	113672*	117636*	111477*		0.989466	1.05035	1.10492	3.54871	3.68562	3.47291
	30216*	31059*		72711*												168545*	135103*		124847*	104758*											37860*	42006*	42074*	113799*	116494*	112820*		0.930444	1.07363	1.07598	3.5531	3.64618	3.51929
	28822*	29411*		69803*												168207*	135695*		121928*	104132*											37098*	41823*	39796*	115514*	113519*	113586*		0.904127	1.06731	0.997306	3.61233	3.54343	3.54574
	31454*	33678*		75531*												170006*	131174*		125362*	104085*											36891*	42721*	42613*	114755*	116140*	115235*		0.896978	1.09832	1.0946	3.58612	3.63395	3.60269
	30064*	33031*		73202*												166740*	135295*		123568*	105064*											36978*	42988*	42047*	116888*	117460*	113011*		0.899983	1.10755	1.07505	3.65978	3.67954	3.52588
	28412*	31595*		75808*												169493*	132676*		123979*	101953*											35646*	42981*	43305*	117832*	114646*	112841*		0.85398	1.1073	1.11849	3.69238	3.58235	3.52001
	28856*	30907*		71351*												171160*	135422*		123151*	107490*											36257*	42987*	39212*	112647*	112799*	113773*		0.875082	1.10751	0.977137	3.51331	3.51856	3.5522
	30047*	31179*		72917*												171283*	133372*		119808*	106862*											35337*	41461*	40372*	114614*	115164*	112051*		0.843309	1.05481	1.0172	3.58125	3.60024	3.49273
	30995*	31551*		71273*												172661*	135937*		122121*	105088*											38663*	42855*	41950*	113042*	119023*	113442*		0.958176	1.10295	1.0717	3.52696	3.73352	3.54077
	30050*	33411*		73032*												172638*	133138*		124720*	102175*											37326*	40337*	43589*	115038*	118537*	114318*		0.912001	1.01599	1.1283	3.59589	3.71673	3.57102
	27888*	30521*		76832*												167731*	132247*		123033*	102899*											38748*	38911*	41845*	112490*	113692*	109371*		0.961112	0.966742	1.06807	3.50789	3.5494	3.40017
	29553*	31780*		72061*												169372*	132608*		119408*	103585*											37011*	42553*	42974*	111186*	117076*	112264*		0.901122	1.09252	1.10706	3.46286	3.66628	3.50009
	28343*	30806*		71382*												169555*	132303*		123453*	103099*											36523*	41159*	42149*	114637*	116492*	110599*		0.884269	1.04438	1.07857	3.58204	3.64611	3.44258
	28905*	32446*		71534*												172634*	135100*		125216*	103691*											39207*	40509*	41075*	113709*	116708*	111523*		0.976964	1.02193	1.04148	3.54999	3.65357	3.47449
	30635*	32342*		71711*												173938*	130604*		123652*	104402*											38113*	43333*	41100*	112839*	119504*	109054*		0.939181	1.11946	1.04234	3.51994	3.75013	3.38922
	31362*	30724*		74010*												169848*	129051*		127229*	102873*											39590*	40808*	41756*	114461*	114638*	111424*		0.990192	1.03226	1.065	3.57596	3.58208	3.47108
	31016*	32560*		69345*												164388*	134586*		125502*	104999*											39113*	42407*	42089*	112158*	116134*	112390*		0.973718	1.08748	1.0765	3.49643	3.63374	3.50444
	28777*	33478*		71965*												167404*	130615*		122513*	102204*											36868*	40951*	41205*	110766*	113589*	113411*		0.896184	1.0372	1.04597	3.44835	3.54585	3.5397
	29751*	32153*		73666*												173815*	134231*		121433*	102667*											36646*	41714*	42787*	108806*	117986*	111957*		0.888517	1.06355	1.1006	3.38066	3.6977	3.48948
	29119*	32709*		70803*												170590*	130687*		122921*	106362*											36792*	40981*	43584*	114351*	113827*	113419*		0.893559	1.03823	1.12813	3.57216	3.55407	3.53998
	30270*	32185*		71618*												171684*	133052*		124915*	105479*											37394*	41118*	44003*	113308*	116092*	108695*		0.91435	1.04296	1.1426	3.53614	3.63229	3.37683
	28205*	29713*		71992*												173401*	129721*		126921*	107368*											34438*	42746*	42264*	112795*	113083*	110815*		0.81226	1.09919	1.08254	3.51843	3.52837	3.45004
	29403*	31668*		71650*												167742*	135113*		120928*	105270*											36876*	40421*	40536*	110030*	115262*	114536*		0.89646	1.01889	1.02286	3.42293	3.60363	3.57855
	29941*	31886*		70011*												169039*	133603*		127917*	103010*											35860*	37120*	41768*	110508*	118615*	110589*		0.861371	0.904887	1.06541	3.43944	3.71943	3.44224
	30858*	32312*		70984*												173719*	128528*		123704*	105647*											36832*	42169*	41223*	116347*	117043*	111698*		0.89494	1.07926	1.04659	3.6411	3.66514	3.48054
	30291*	31928*		75008*												169786*	128163*		124225*	103543*											34835*	40206*	40586*	109157*	111078*	112187*		0.825971	1.01147	1.02459	3.39278	3.45913	3.49743
	29718*	33977*		72187*												170481*	132805*		122221*	108671*											37133*	41281*	41141*	114639*	115074*	112914*		0.905336	1.04859	1.04376	3.58211	3.59713	3.52253
	31554*	31433*		77806*												169258*	130465*		126519*	103330*											36296*	42373*	41123*	110559*	116438*	109710*		0.876429	1.08631	1.04314	3.4412	3.64424	3.41188
	30472*	30544*		71099*												164151*	135385*		123015*	102456*											36156*	41734*	42842*	113714*	111794*	109581*		0.871594	1.06424	1.1025	3.55016	3.48385	3.40743
	27773*	31392*		73288*												168899*	130916*		123233*	104989*											37001*	42326*	44665*	109972*	117428*	109541*		0.900777	1.08468	1.16546	3.42093	3.67843	3.40604
	30317*	33230*		71995*												172115*	131737*		121332*	104467*											38622*	40749*	42672*	113553*	115929*	107373*		0.95676	1.03022	1.09663	3.5446	3.62666	3.33117
	30630*	31698*		69168*												165181*	139332*		119758*	99093*											37600*	43103*	41783*	111513*	111626*	112829*		0.921464	1.11152	1.06593	3.47415	3.47805	3.5196
	30920*	31605*		74978*												170517*	130363*		131006*	106448*											36546*	40763*	41537*	116403*	116136*	110691*		0.885063	1.0307	1.05743	3.64303	3.63381	3.44576
	31310*	32907*		75803*												171741*	127692*		120095*	102429*											36423*	43191*	43693*	110946*	114556*	110075*		0.880815	1.11456	1.13189	3.45457	3.57924	3.42449
	28620*	32526*		71124*												173663*	135564*		131030*	103419*											38206*	40509*	40480*	111690*	116508*	111401*		0.942393	1.02193	1.02093	3.48026	3.64666	3.47028
	30982*	31768*		72205*												171383*	132941*		127347*	105176*											37509*	39833*	41856*	109587*	115855*	111801*		0.918322	0.998584	1.06845	3.40763	3.62411	3.4841
	30444*	31969*		71135*												166942*	131520*		125365*	105774*											34416*	42153*	40225*	113192*	114163*	114087*		0.811501	1.07871	1.01212	3.53214	3.56567	3.56305
	31420*	31174*		70275*												168616*	128149*		125701*	106661*											37193*	40353*	42193*	111692*	115882*	111513*		0.907408	1.01654	1.08009	3.48033	3.62504	3.47415
	27278*	32240*		72916*												163387*	131892*		121572*	102064*											37194*	41502*	42964*	111607*	114380*	105732*		0.907443	1.05623	1.10672	3.4774	3.57317	3.27449
	28255*	30669*		72363*												170291*	131853*		124933*	104839*											36643*	42329*	43825*	108205*	113467*	109926*		0.888413	1.08479	1.13645	3.3599	3.54163	3.41934
	30292*	32038*		73354*												172202*	130548*		122271*	107118*											38842*	40641*	43143*	112398*	112110*	112879*		0.964358	1.02649	1.1129	3.50471	3.49477	3.52133
	29892*	31023*		71348*												171933*	130000*		128584*	104742*											36620*	41799*	43902*	112021*	113176*	113530*		0.887619	1.06648	1.13911	3.49169	3.53158	3.54381
	30582*	32442*		75862*												173328*	135649*		122294*	103217*											39129*	39218*	41218*	110453*	112437*	111992*		0.97427	0.977344	1.04642	3.43754	3.50606	3.49069
	28775*	32366*		73373*												169154*	131168*		122245*	105182*											36450*	40564*	43827*	114225*	116393*	112718*		0.881748	1.02383	1.13652	3.56781	3.64269	3.51577
	27926*	30894*		72425*												170557*	136151*		126152*	104042*											37386*	41214*	40965*	110111*	115274*	111181*		0.914074	1.04628	1.03768	3.42573	3.60404	3.46268
	27603*	30368*		71353*												174411*	135824*		126599*	103036*											37120*	40782*	40117*	110417*	114781*	113652*		0.904887	1.03136	1.00839	3.4363	3.58701	3.54802
	28622*	31422*		73202*												171607*	128004*		122278*	99670*											35606*	41663*	42152*	111948*	112429*	112773*		0.852599	1.06179	1.07867	3.48917	3.50578	3.51767
	31319*	33375*		72490*												170792*	133941*		123871*	100062*											39095*	40734*	42340*	113498*	114532*	112042*		0.973096	1.0297	1.08517	3.5427	3.57841	3.49242
	31864*	31403*		72467*												167948*	132391*		126705*	104179*											36567*	39743*	41522*	110985*	118040*	108432*		0.885788	0.995476	1.05692	3.45591	3.69957	3.36774
	30411*	32157*		73324*												171473*	129514*		131455*	102995*											36703*	43156*	43062*	108409*	115104*	109664*		0.890485	1.11335	1.1101	3.36695	3.59817	3.41029
	31364*	32663*		75653*												171602*	132807*		125298*	98967*											36364*	40056*	39163*	105943*	112558*	112438*		0.878777	1.00629	0.975445	3.28178	3.51024	3.5061
	26544*	34128*		74643*												174024*	129594*		128991*	99499*											36106*	40030*	43643*	108908*	115479*	107796*		0.869867	1.00539	1.13017	3.38418	3.61112	3.34578
	30340*	31120*		75606*												171932*	133097*		121092*	105661*											38152*	41402*	41477*	112740*	114159*	107070*		0.940528	1.05277	1.05536	3.51653	3.56553	3.3207
	27736*	33667*		72323*												173620*	132975*		126403*	105474*											37095*	42738*	40511*	113518*	111785*	107963*		0.904023	1.09891	1.022	3.54339	3.48354	3.35155
	31067*	32917*		74904*												169387*	130682*		124127*	103937*											35564*	41928*	40632*	107427*	114416*	105245*		0.851148	1.07094	1.02618	3.33303	3.57441	3.25768
	28729*	30741*		70431*												170870*	131860*		118359*	103608*											37361*	41702*	42714*	113128*	113162*	106122*		0.91321	1.06313	1.09808	3.52993	3.5311	3.28796
	29943*	31481*		73612*												169553*	133559*		124615*	101813*											36740*	41137*	42499*	111035*	113286*	109100*		0.891763	1.04362	1.09066	3.45764	3.53538	3.39081
	29627*	31059*		72594*												171049*	132566*		124943*	105646*											37012*	41141*	41306*	108855*	109257*	105699*		0.901157	1.04376	1.04946	3.38235	3.39624	3.27336
	27422*	33025*		72388*												178641*	129443*		125393*	103845*											36351*	41373*	41700*	111683*	113605*	108892*		0.878328	1.05177	1.06306	3.48002	3.5464	3.38363
	30550*	34611*		69228*												171507*	128606*		122082*	102188*											37070*	41463*	41345*	108953*	112528*	109772*		0.90316	1.05488	1.0508	3.38574	3.5092	3.41402
	32391*	32275*		72420*												168774*	133959*		121355*	102731*											35193*	43194*	44580*	110211*	112500*	109747*		0.838335	1.11466	1.16253	3.42918	3.50824	3.41316
	29950*	32363*		73950*												170514*	136319*		124144*	102014*											36054*	41477*	43363*	111048*	116264*	111896*		0.868071	1.05536	1.1205	3.45809	3.63823	3.48738
	31457*	32525*		73458*												173232*	126888*		122786*	102054*											37088*	40734*	40749*	118556*	115144*	110783*		0.903782	1.0297	1.03022	3.71739	3.59955	3.44894
	30672*	31429*		72302*												174456*	134058*		124316*	102353*											35440*	40794*	41187*	110827*	114205*	110934*		0.846866	1.03177	1.04535	3.45046	3.56712	3.45415
	30026*	31638*		73537*												171371*	134904*		122379*	103719*											34534*	41806*	39271*	111523*	110247*	109266*		0.815576	1.06672	0.979175	3.47449	3.43043	3.39655
	32660*	31597*		69203*												172142*	131796*		121140*	105238*											37150*	42149*	43636*	108031*	111704*	110313*		0.905923	1.07857	1.12993	3.35389	3.48075	3.43271
	30406*	32766*		68467*												169944*	131499*		125424*	105615*											37019*	43425*	38552*	108757*	110232*	112097*		0.901399	1.12264	0.954343	3.37897	3.42991	3.49432
	30194*	32538*		73565*												169747*	137012*		125450*	105509*											36855*	41076*	40177*	109104*	114207*	110907*		0.895735	1.04151	1.01046	3.39095	3.56719	3.45322
	29852*	32870*		72181*												172282*	125633*		129710*	104009*											37299*	38258*	43472*	113467*	110818*	106407*		0.911069	0.944189	1.12426	3.54163	3.45015	3.29781
	29885*	32450*		76447*												173073*	134281*		126908*	105788*											36774*	44173*	40341*	106652*	117191*	108251*		0.892937	1.14847	1.01613	3.30627	3.67025	3.36149
	31428*	33508*		75016*												173074*	133478*		124214*	102827*											36815*	42112*	41309*	110486*	110429*	108515*		0.894353	1.07729	1.04956	3.43868	3.43671	3.37061
	30100*	32918*		72795*												173822*	133283*		120800*	99743*											36187*	41368*	39638*	107124*	114425*	107179*		0.872664	1.0516	0.991849	3.32257	3.57472	3.32447
	28396*	33861*		72477*												175302*	132871*		122522*	104351*											35244*	41039*	42077*	107839*	113003*	110522*		0.840097	1.04023	1.07608	3.34726	3.52561	3.43992
	31697*	34026*		68780*												170417*	134173*		127523*	105992*											37591*	41116*	40006*	111118*	110698*	108432*		0.921154	1.04289	1.00456	3.46051	3.446	3.36774
	31023*	30888*		71995*												168406*	133369*		123980*	103264*											37615*	39927*	42532*	104827*	109730*	105485*		0.921982	1.00183	1.0918	3.24324	3.41257	3.26596
	30925*	31805*		73982*												169711*	138292*		122896*	103678*											34630*	40345*	41225*	109759*	112442*	107193*		0.818891	1.01627	1.04666	3.41357	3.50623	3.32495
	29791*	32436*		72827*												176179*	136004*		122435*	102698*											33789*	41441*	41931*	107715*	112132*	107333*		0.789846	1.05412	1.07104	3.34298	3.49553	3.32979
	30166*	30966*		71989*												175010*	131737*		123291*	100962*											38382*	40754*	43326*	111555*	111386*	111631*		0.948472	1.03039	1.11922	3.4756	3.46976	3.47822
	30145*	32473*		69597*												170641*	129785*		126075*	102843*											36451*	41531*	44633*	106652*	108622*	108060*		0.881782	1.05723	1.16436	3.30627	3.3743	3.3549
	29694*	31860*		73878*												169536*	129252*		124713*	102016*											34606*	40626*	41877*	104705*	112504*	106870*		0.818063	1.02597	1.06918	3.23903	3.50838	3.3138
	29079*	33521*		74135*												169020*	135090*		128273*	104451*											36701*	40503*	42477*	109528*	107712*	111689*		0.890416	1.02172	1.0899	3.40559	3.34288	3.48023
	30704*	31301*		69757*												170046*	135406*		123726*	100708*											34514*	41118*	40276*	109773*	113540*	107610*		0.814885	1.04296	1.01388	3.41406	3.54415	3.33935
	29447*	33005*		74578*												172963*	131146*		121569*	101600*											37032*	41768*	41319*	109841*	110048*	106040*		0.901848	1.06541	1.04991	3.4164	3.42355	3.28513
	29740*	33819*		71267*												167959*	131876*		127621*	102599*											36959*	40755*	41099*	108287*	111372*	108074*		0.899327	1.03043	1.04231	3.36274	3.46928	3.35538
	27874*	33301*		76368*												169056*	134748*		123713*	105523*											36284*	39769*	42727*	102248*	109026*	108978*		0.876015	0.996374	1.09853	3.15417	3.38826	3.3866
	30535*	32350*		74455*												171303*	130742*		121909*	100423*											35803*	40721*	40161*	110174*	111423*	107586*		0.859403	1.02925	1.00991	3.42791	3.47104	3.33853
	30367*	31076*		70650*												171986*	130584*		121156*	103224*											35430*	40388*	40806*	110686*	112606*	107951*		0.84652	1.01775	1.03219	3.44559	3.5119	3.35113
	30848*	32109*		72681*												171813*	131587*		122549*	104443*											35034*	39880*	42338*	105290*	112560*	105587*		0.832844	1.00021	1.0851	3.25923	3.51031	3.26949
	33480*	32973*		74700*												170995*	132351*		122665*	104073*											39134*	40651*	40330*	105996*	110586*	108128*		0.974443	1.02683	1.01575	3.28361	3.44213	3.35724
	28613*	33483*		75790*												172676*	131274*		125204*	100387*											35745*	40599*	41778*	108555*	109650*	106376*		0.857399	1.02504	1.06576	3.37199	3.40981	3.29674
	28738*	32737*		72691*												175446*	131327*		121913*	102397*											35662*	40891*	39466*	108157*	113236*	108775*		0.854533	1.03512	0.985909	3.35825	3.53366	3.37959
	29952*	33588*		73933*												165965*	130875*		122978*	103393*											35481*	39632*	41884*	109757*	111493*	109058*		0.848282	0.991642	1.06942	3.4135	3.47346	3.38936
	29854*	32755*		70813*												170227*	131538*		123595*	104192*											35904*	39995*	40280*	106597*	115227*	103549*		0.862891	1.00418	1.01402	3.30437	3.60242	3.1991
	29356*	30684*		72797*												174351*	133619*		124287*	103354*											36854*	39223*	40490*	110264*	113818*	105417*		0.8957	0.977517	1.02127	3.43101	3.55376	3.26362
	30304*	32462*		73633*												169732*	132705*		125962*	100567*											36951*	41199*	41597*	110672*	110020*	104607*		0.89905	1.04576	1.05951	3.4451	3.42259	3.23564
	30438*	32315*		76061*												172660*	131279*		127247*	104334*											37705*	39004*	41415*	104418*	108597*	106382*		0.925091	0.969953	1.05322	3.22911	3.37344	3.29694
	29849*	32979*		72953*												174057*	131165*		126501*	104540*											36094*	41322*	42311*	106640*	111706*	109449*		0.869453	1.05001	1.08417	3.30585	3.48082	3.40287
	32240*	32946*		72306*												171546*	132563*		116310*	101291*											37525*	40940*	41999*	106079*	109083*	105595*		0.918874	1.03682	1.07339	3.28648	3.39023	3.26976
	28402*	32064*		73379*												175364*	134544*		123917*	101231*											33838*	41721*	40445*	108868*	112056*	108090*		0.791539	1.06379	1.01972	3.3828	3.4929	3.35593
	28191*	31939*		70284*												172918*	131427*		127321*	103497*											35625*	41890*	42258*	107873*	111226*	111834*		0.853255	1.06963	1.08233	3.34844	3.46424	3.48524
	31110*	33747*		71210*												172123*	134275*		121191*	98463*											35410*	40423*	40441*	106657*	109274*	107358*		0.84583	1.01896	1.01958	3.30644	3.39682	3.33065
	30051*	30382*		69227*												169938*	130637*		121831*	102339*											38562*	40978*	43587*	108177*	109572*	109560*		0.954688	1.03813	1.12823	3.35894	3.40711	3.4067
	30948*	31653*		70778*												170793*	130515*		123659*	102039*											35692*	39395*	41654*	108756*	108252*	107613*		0.855569	0.983457	1.06147	3.37893	3.36153	3.33946
	31649*	31011*		72956*												171231*	129718*		126780*	104272*											37840*	40138*	41389*	105919*	106075*	110555*		0.929753	1.00912	1.05232	3.28095	3.28634	3.44106
	30143*	32205*		74749*												170484*	132015*		123074*	102734*											36366*	38355*	41627*	106083*	110987*	105747*		0.878846	0.947539	1.06054	3.28662	3.45598	3.27501
	30627*	31524*		72998*												177780*	133522*		122722*	102849*											36344*	41661*	40975*	107037*	109354*	105565*		0.878087	1.06172	1.03802	3.31956	3.39959	3.26873
	29895*	31925*		74880*												171836*	131512*		126432*	102255*											36231*	40542*	43341*	105675*	109550*	108305*		0.874184	1.02307	1.11974	3.27253	3.40635	3.36336
	30705*	32330*		75672*												176785*	131152*		124885*	103317*											37147*	39971*	42045*	104567*	110073*	105707*		0.905819	1.00335	1.07498	3.23426	3.42442	3.27363
	29014*	33708*		77205*												173524*	135159*		124826*	99767*											34290*	39745*	42857*	108188*	109975*	104472*		0.807149	0.995545	1.10302	3.35932	3.42103	3.23098
	28977*	31745*		72816*												173144*	133719*		124089*	102818*											35630*	41127*	40849*	105387*	107786*	108540*		0.853428	1.04327	1.03367	3.26258	3.34543	3.37147
	32155*	31312*		72746*												173781*	135023*		126254*	98978*											36331*	38771*	42909*	108845*	105412*	105837*		0.877638	0.961906	1.10482	3.38201	3.26344	3.27812
	29549*	31010*		73863*												168912*	133261*		121143*	102434*											37464*	40138*	41634*	107974*	107010*	104283*		0.916767	1.00912	1.06078	3.35193	3.31863	3.22445
	32403*	33186*		72503*												172562*	132565*		125145*	105327*											37269*	37895*	39753*	105052*	109429*	106108*		0.910033	0.931653	0.995821	3.25101	3.40218	3.28748
	32209*	32867*		73500*												179184*	128741*		121926*	104677*											37025*	39912*	41789*	105782*	113583*	107375*		0.901606	1.00131	1.06614	3.27622	3.54564	3.33124
	30961*	32077*		75232*												172675*	136169*		124400*	103339*											36297*	42003*	42747*	105539*	110261*	104353*		0.876463	1.07353	1.09922	3.26783	3.43091	3.22687
	31059*	34551*		72381*												173560*	134216*		123852*	103863*											35237*	40690*	40939*	108753*	105545*	104184*		0.839855	1.02818	1.03678	3.37883	3.26804	3.22103
	31574*	32263*		72278*												173184*	129507*		120569*	102043*											34883*	41431*	38445*	104536*	107341*	107233*		0.827629	1.05377	0.950648	3.23319	3.33006	3.32633
	30128*	32756*		75143*												173596*	136109*		126507*	100259*											33266*	40017*	42662*	105178*	106530*	104128*		0.771784	1.00494	1.09629	3.25536	3.30205	3.2191
	30189*	31785*		71577*												173619*	133497*		121743*	101112*											36780*	36908*	40951*	104786*	107749*	104821*		0.893145	0.897565	1.0372	3.24182	3.34415	3.24303
	29579*	31826*		71231*												174680*	130174*		123980*	101636*											35083*	40296*	41937*	105212*	110197*	106200*		0.834536	1.01457	1.07125	3.25654	3.4287	3.29066
	29780*	31071*		73281*												173410*	132482*		127802*	103606*											36355*	41731*	40372*	106171*	111028*	108321*		0.878467	1.06413	1.0172	3.28966	3.4574	3.36391
	29775*	31243*		72109*												173221*	130106*		123058*	105649*											36002*	41889*	42394*	104168*	103566*	106066*		0.866275	1.06959	1.08703	3.22048	3.19969	3.28603
	30366*	34598*		72372*												173788*	135892*		121343*	101987*											35274*	40032*	40580*	106363*	105084*	109055*		0.841133	1.00546	1.02438	3.29629	3.25212	3.38926
	28097*	32803*		72312*												171271*	130870*		128450*	101470*											34776*	40127*	39043*	108907*	103860*	104034*		0.823934	1.00874	0.9713	3.38415	3.20984	3.21585
	31175*	32376*		71927*												175957*	131502*		123837*	103583*											34124*	41647*	41167*	105589*	106884*	104630*		0.801416	1.06123	1.04466	3.26956	3.31428	3.23644
	31003*	33540*		73117*												171929*	129147*		124849*	99683*											37518*	41348*	42362*	104896*	104573*	106820*		0.918632	1.05091	1.08593	3.24562	3.23447	3.31207
	30609*	34160*		73393*												175011*	135749*		124480*	102300*											37982*	41408*	40994*	104342*	107095*	108272*		0.934657	1.05298	1.03868	3.22649	3.32157	3.36222
	31573*	30729*		72445*												176241*	134137*		120303*	106119*											32711*	41032*	40021*	103281*	104632*	108555*		0.752616	1.03999	1.00508	3.18985	3.2365	3.37199
	31740*	33082*		71934*												175369*	132374*		121302*	104475*											36247*	39994*	41673*	106469*	110329*	102468*		0.874737	1.00414	1.06213	3.29995	3.43326	3.16177
	30304*	33611*		75502*												175174*	135881*		120722*	102177*											35816*	41399*	41494*	103228*	110486*	105792*		0.859851	1.05267	1.05595	3.18802	3.43868	3.27657
	31975*	33449*		72079*												173622*	132948*		124195*	107665*											35080*	38355*	43500*	102974*	108311*	105032*		0.834433	0.947539	1.12523	3.17924	3.36356	3.25032
	31418*	33257*		73969*												173217*	132177*		124611*	101319*											32913*	38716*	44526*	107122*	107248*	102649*		0.759592	0.960007	1.16066	3.3225	3.32685	3.16802
	30623*	32061*		76585*												172502*	132030*		124122*	100240*											35037*	40741*	40960*	107077*	110029*	104865*		0.832948	1.02994	1.03751	3.32095	3.4229	3.24455
	29885*	32617*		75328*												178734*	133196*		125962*	101477*											33459*	36888*	39995*	102834*	105790*	104263*		0.778449	0.896874	1.00418	3.17441	3.2765	3.22376
	31442*	35009*		72338*												172532*	135886*		128325*	101964*											34584*	41718*	40238*	101949*	104434*	103926*		0.817303	1.06369	1.01257	3.14384	3.22967	3.21212
	30952*	32953*		73499*												173566*	130389*		126261*	103844*											37404*	41094*	41750*	108766*	111027*	105524*		0.914695	1.04213	1.06479	3.37928	3.45736	3.26731
	30852*	32188*		75855*												173233*	132284*		123613*	106438*											33938*	39681*	42080*	104343*	109080*	101701*		0.794992	0.993334	1.07619	3.22652	3.39012	3.13528
	31559*	32169*		75050*												167221*	130639*		122298*	102965*											36339*	40162*	41560*	100748*	108819*	103229*		0.877914	1.00995	1.05823	3.10237	3.38111	3.18805
	30128*	34651*		72706*												179008*	134127*		125725*	99614*											37543*	39306*	41750*	102177*	109543*	102957*		0.919496	0.980383	1.06479	3.15172	3.40611	3.17866
	29745*	35031*		73861*												173026*	129985*		119228*	103678*											37357*	40906*	39975*	104590*	102889*	105178*		0.913072	1.03564	1.00349	3.23505	3.17631	3.25536
	30476*	33648*		72935*												180539*	126711*		121184*	102792*											35223*	40951*	40599*	99299*	107785*	106394*		0.839371	1.0372	1.02504	3.05232	3.3454	3.29736
	30768*	34355*		70185*												171039*	133440*		122011*	102611*											34547*	42609*	39297*	101067*	108623*	104785*		0.816025	1.09446	0.980073	3.11338	3.37434	3.24179

## Sheet: Figure 6
Figure 6a				Figure 6b
Time (min)	CompLagTail-Later	CompLagTail+ATP		Time (min)	CompLagParent-Later	CompLagParent+ATP
0.036139	20774	20007		0.091806	10595	7917
0.072278	20609	21366		0.183611	10193	8894
0.108417	21265	20622		0.275417	10077	9709
0.144556	21123	21978		0.367222	9436	8484
0.180694	20365	20073		0.459028	10649	8991
0.216833	21859	21081		0.550833	10389	8511
0.252972	22572	21878		0.642639	9392	9195
0.289111	22452	20805		0.734444	9548	8387
0.32525	21535	20438		0.82625	10151	8331
0.361389	19910	20390		0.918056	10199	9896
0.397528	22550	20735		1.00986	10035	8883
0.433667	21470	21839		1.10167	10793	8828
0.469805	21003	19314		1.19347	10335	8519
0.505944	20532	20796		1.28528	10686	8486
0.542083	22008	21130		1.37708	9238	8647
0.578222	21721	20374		1.46889	10072	8314
0.614361	22854	21255		1.56069	10544	8428
0.6505	20401	21565		6.97958	11013	9437
0.686639	20204	20447		7.07139	11483	11237
0.722778	22104	21697		7.16319	11805	10695
0.758917	20033	21330		7.255	11700	10974
0.795055	20990	21539		7.3468	11460	12235
0.831194	21967	21749		7.43861	11890	13229
0.867333	20855	21626		7.53042	12434	13898
0.903472	22085	19721		7.62222	11363	15238
0.939611	21615	21437		7.71403	11797	15550
0.97575	19970	19251		7.80583	11351	16214
1.01189	20130	21511		7.89764	13980	16775
1.04803	21743	20844		7.98944	11760	18284
1.08417	23750	22036		8.08125	11711	18157
1.12031	20975	20726		8.17305	11845	20129
1.15644	20355	21665		8.26486	12713	21469
1.19258	21991	19849		8.35667	11921	20881
1.22872	20726	19883		8.44847	13259	22834
1.26486	22000	19819		8.54028	13196	24427
1.301	21053	22037		8.63208	13363	24291
1.33714	20548	20229		8.72389	13233	24588
1.37328	21826	22068		8.81569	13689	28782
1.40942	21175	20864		8.9075	11889	28427
1.44555	21683	19937		8.9993	14887	30587
1.48169	20999	21601		9.09111	12660	30234
1.51783	21252	20058		9.18292	13826	31461
1.55397	23608	20590		9.27472	15030	33034
1.59011	21172	21240		9.36653	13962	32198
1.62625	20129	20381		9.45833	13994	33872
1.66239	21718	21964		9.55014	14338	35495
1.69853	21241	20714		9.64194	15002	35602
1.73467	20155	21514		9.73375	12756	36066
1.7708	22397	20511		9.82555	14782	36803
2.94028	27177	36390		9.91736	13757	37531
2.97642	24785	39568		10.0092	13815	38117
3.01255	27188	44151		10.101	13772	42089
3.04869	27847	46631		10.1928	14961	40855
3.08483	29875	51194		10.2846	15107	44033
3.12097	28180	52025		10.3764	15760	42458
3.15711	29789	54454		10.4682	14066	46401
3.19325	30644	56464		10.56	14978	44603
3.22939	29837	61335		10.6518	15325	44992
3.26553	31374	65049		10.7436	16616	45175
3.30167	32111	66249		10.8354	15801	48592
3.3378	31285	70724		10.9272	16380	50739
3.37394	34140	71709		11.019	16830	47796
3.41008	32244	74780		11.1108	13548	49890
3.44622	35121	75985		11.2026	15805	52151
3.48236	34639	77556		11.2944	14841	53320
3.5185	33635	80639		11.3863	14519	51258
3.55464	34714	81394		11.4781	15639	56203
3.59078	34721	85032		11.5699	16383	54854
3.62692	35606	84815		11.6617	16335	56174
3.66305	38085	89836		11.7535	16319	56645
3.69919	35427	92474		11.8453	16488	59272
3.73533	34631	89633		11.9371	17292	56723
3.77147	35635	90916		12.0289	15776	59420
3.80761	36405	94732		12.1207	15742	59105
3.84375	37194	98890		12.2125	15607	60268
3.87989	37439	99679		12.3043	16401	62577
3.91603	36442	100170		12.3961	16978	60639
3.95217	39036	105938		12.4879	16201	64571
3.9883	37902	103527		12.5797	18217	65416
4.02444	36486	108357		12.6715	17650	69307
4.06058	39942	105657		12.7633	16596	65712
4.09672	38482	104786		12.8551	16753	65604
4.13286	36092	112695		12.9469	18044	67465
4.819	42338	131478		13.0388	18114	68266
4.85514	44480	126595		13.1306	17241	66566
4.89128	44945	134494		13.2224	17477	68934
4.92742	45027	131532		13.3142	17044	69604
4.96356	43650	133464		13.406	17543	75197
4.99969	45118	132946		13.4978	17988	70798
5.03583	44403	131408		13.5896	18302	74722
5.07197	42573	134516		13.6814	17254	72385
5.10811	43784	132628		13.7732	17606	77182
5.14425	43875	134049		13.865	17688	74312
5.18039	45007	135972		13.9568	18170	76912
5.21653	43446	134408		14.0486	19073	76923
5.25267	44765	135061		14.1404	17569	74895
5.2888	43472	135421		14.2322	18979	79113
5.32494	42362	135251		14.324	19623	79029
5.36108	42640	136417		14.4158	19482	79467
5.39722	44136	139414		14.5076	18193	81584
5.43336	47139	139327		14.5994	18568	78878
5.4695	45181	142461		14.6913	18658	84242
5.50564	39883	139500		14.783	19353	81703
5.54178	42329	134950		14.8749	17983	83373
5.57792	43135	145079		14.9667	18090	82846
5.61405	43184	140518		15.0585	21533	83142
5.65019	46011	142430		15.1503	19955	81917
5.68633	45054	143879		15.2421	18463	83075
5.72247	43241	140535		15.3339	19058	84064
5.75861	42582	144516		15.4257	19313	81187
5.79475	42575	142405		15.5175	18954	87129
5.83089	42467	144674		15.6093	20043	85498
5.86703	43874	145717		15.7011	19862	86540
5.90317	44669	142628		15.7929	21017	88796
5.93931	47800	143291		15.8847	19527	85640
5.97544	44404	143325		15.9765	20364	87627
6.01158	45649	149227		16.0683	18565	94067
6.04772	46195	144462		16.1601	20891	89845
6.08386	46131	149303		16.2519	19469	87775
6.12	44041	146599		16.3438	18045	90413
6.15614	47043	151628		16.4355	19679	95873
6.19228	46199	145246		16.5274	19704	93565
6.22842	47004	148878		16.6192	18982	96833
6.26455	46096	149805		16.711	20283	93029
6.30069	45768	146836		16.8028	20432	92968
6.33683	45917	148740		16.8946	21168	94182
6.37297	48797	150959		16.9864	20653	99774
6.40911	48539	146716		17.0782	20413	93631
6.44525	46013	150907		17.17	21282	97972
6.48139	47036	149442		17.2618	21470	96601
6.51753	47439	149580		17.3536	21279	99359
6.55367	46852	154773		17.4454	19287	100400
6.58981	49097	149456		17.5372	21394	99090
6.62594	47506	149917		17.629	21408	97389
6.66208	48558	147469		17.7208	19342	104427
6.69822	49181	154197		17.8126	20973	98642
6.73436	47603	150995		17.9044	21979	98736
6.7705	48224	150262		17.9962	21252	101869
6.80664	49107	150908		18.088	21783	101355
6.84278	50289	150323		18.1799	21234	103878
6.87892	48035	152721		18.2717	21843	101000
6.91505	48441	153312		18.3635	22418	106833
6.95119	49529	149987		18.4553	22960	109328
6.98733	49023	150522		18.5471	22278	102577
7.02347	49909	155403		18.6389	21032	107087
7.05961	49717	150664		18.7307	21848	108809
7.09575	50305	154768		18.8225	21998	101982
7.13189	51380	160803		18.9143	22217	108455
7.16803	48518	151651		19.0061	21215	108036
7.20417	48756	149024		19.0979	20753	107883
7.24031	48967	153617		19.1897	22166	110122
7.27644	50608	153168		19.2815	23325	107748
7.31258	50360	156734		19.3733	21768	114230
7.34872	49683	157060		19.4651	22093	112643
7.38486	51825	154479		19.5569	21924	110641
7.421	51755	152258		19.6487	22950	112966
7.45714	49135	151754		19.7405	24622	112015
7.49328	51230	156138		19.8324	23252	115772
7.52942	53096	155889		19.9242	22562	115845
7.56555	52118	151913		20.016	22623	113608
7.60169	53429	156463		20.1078	21268	114723
7.63783	51628	156150		20.1996	21131	114738
7.67397	53097	153947		20.2914	21702	112756
7.71011	50957	156059		20.3832	23009	113193
7.74625	51713	155230		20.475	22650	116214
7.78239	49771	158461		20.5668	23888	116188
7.81853	49923	158532		20.6586	22878	116775
7.85467	57540	153188		20.7504	23388	117170
7.89081	52438	158464		20.8422	23479	117751
7.92694	52273	159694		20.934	24113	114800
7.96308	53704	155728		21.0258	22708	116689
7.99922	54287	155722		21.1176	23996	117612
8.03536	53392	160351		21.2094	23739	120058
8.0715	56690	159153		21.3012	23338	122168
8.10764	52260	153179		21.393	24085	119271
8.14378	53918	158199		21.4849	24042	122488
8.17992	55232	160682		21.5767	23847	117304
8.21606	53659	157857		21.6685	23537	118448
8.25219	52862	157923		21.7603	23411	116975
8.28833	58840	157799		21.8521	23835	121564
8.32447	52557	162242		21.9439	24041	119279
8.36061	57792	157834		22.0357	23616	122001
8.39675	57906	157080		22.1275	24943	120714
8.43289	58939	153140		22.2193	22901	121447
8.46903	56021	157772		22.3111	24151	124773
8.50517	55948	161960		22.4029	24555	123921
8.5413	55446	155079		22.4947	22917	127856
8.57744	54767	158698		22.5865	25078	121140
8.61358	56832	159338		22.6783	25031	121868
8.64972	56194	162398		22.7701	25188	126877
8.68586	54751	156836		22.8619	24212	127462
8.722	55667	160598		22.9537	22082	126146
8.75814	58677	163277		23.0455	24456	123287
8.79428	55444	158802		23.1374	23366	126243
8.83042	58912	159712		23.2292	25091	132836
8.86655	56768	159118		23.321	24758	128336
8.90269	59116	157573		23.4128	24534	128132
8.93883	57710	160583		23.5046	23557	129625
8.97497	57840	164742		23.5964	24344	129449
9.01111	58239	159941		23.6882	24505	128794
9.04725	58430	156451		23.78	26233	131368
9.08339	53950	157454		23.8718	27153	126437
9.11953	56229	161806		23.9636	24831	135339
9.15567	58470	161716		24.0554	26014	129290
9.1918	57725	161463		24.1472	26876	130831
9.22794	59490	161911		24.239	26437	127887
9.26408	60394	154598		25.7808	30962	127688
9.30022	56820	163397		25.8726	32240	130871
9.33636	56542	160154		25.9644	32140	131629
9.3725	59091	158173		26.0562	34984	134549
9.40864	59790	158942		26.1481	33566	131132
9.44478	60912	163632		26.2399	34000	133099
9.48091	58866	157378		26.3317	32621	134711
9.51705	56911	155060		26.4235	38139	132640
9.55319	61028	160853		26.5153	37920	136756
9.58933	59039	160131		26.6071	37592	137829
9.62547	56267	166459		26.6989	38700	137672
9.66161	60648	162052		26.7907	38885	139060
9.69775	58412	162995		26.8825	39327	137789
9.73389	60494	162820		26.9743	43059	141100
9.77003	61444	159753		27.0661	40873	134476
9.80617	61498	166122		27.1579	44012	139307
9.8423	59667	166038		27.2497	43350	142594
9.87844	58436	160511		27.3415	44716	139852
9.91458	60369	161561		27.4333	48422	144570
9.95072	62294	159849		27.5251	47653	141257
9.98686	59967	165141		27.6169	48170	142313
10.023	61680	161586		27.7087	48342	141768
10.0591	59290	157324		27.8006	48266	144080
10.0953	61215	164548		27.8924	52621	140912
10.1314	57970	161350		27.9842	50462	142447
10.1676	60565	159966		28.076	51803	138275
10.2037	61463	164301		28.1678	50961	140376
				28.2596	53942	146411
				28.3514	58027	141306
				28.4432	56222	137804
				28.535	60907	145452
				28.6268	56272	142985
				28.7186	60312	144206
				28.8104	60690	144651
				28.9022	62083	144604
				28.994	65520	144023
				29.0858	63461	149775
				29.1776	65502	148994
				29.2694	69492	147764
				29.3612	68414	141204
				29.4531	69503	150926
				29.5449	72312	146391
				29.6367	72962	142574
				29.7285	70448	145042
				29.8203	72661	148950
				29.9121	77013	147633
				30.0039	79493	148529
				30.0957	78224	152035
				30.1875	75604	152110
				30.2793	79423	150815
				30.3711	78787	151159
				30.4629	79519	150002
				30.5547	81997	151143
				30.6465	84715	149204
				30.7383	83669	147871
				30.8301	85389	154282
				30.9219	86253	146635
				31.0138	83309	152484
				31.1056	88738	152075
				31.1974	83564	153030
				31.2892	88373	153746
				31.381	88647	153672
				31.4728	87068	152636
				31.5646	88019	147679
				31.6564	91444	147752
				31.7482	92328	154689
				31.84	89390	155582
				31.9318	90282	153071
				32.0236	92177	150087
				32.1154	91095	155242
				32.2072	95883	150023
				32.299	95556	150789
				32.3908	92009	152636
				32.4826	98589	154178
				32.5744	96278	153811
				32.6662	96073	152789
				32.758	96293	154651
				32.8499	97249	157162
				32.9417	100022	159230
				33.0335	102432	153403
				33.1253	102410	153181
				33.2171	101074	157053
				33.3089	96846	155702
				33.4007	100908	154048
				33.4925	99800	156744
				33.5843	103019	155914
				33.6761	104023	156725
				33.7679	107251	156344
				33.8597	105069	155910
				33.9515	103313	155139
				34.0433	105704	159325
				34.1351	111028	155347
				34.2269	108039	155225
				34.3188	108558	158387
				34.4106	108329	160799
				34.5024	109449	153308
				34.5942	108687	156428
				34.686	109127	158954
				34.7778	114159	157765
				34.8696	109410	160358
				34.9614	110822	165217
				35.0532	108673	153968
				35.145	113348	160121
				35.2368	112147	155811
				35.3286	115865	156319
				35.4204	113515	157581
				35.5122	113638	161131
				35.604	118600	160689
				35.6958	119190	158037
				35.7876	117556	159221
				35.8794	116891	157264
				35.9712	117755	157056
				36.063	119240	157950
				36.1549	118343	163201
				36.2467	119920	161470
				36.3385	121131	156801
				36.4303	120097	155540
				36.5221	122206	159002
				36.6139	128313	156778
				36.7057	125703	159276
				36.7975	126944	159957
				36.8893	123582	158574
				36.9811	124379	161280
				37.0729	124055	157589
				37.1647	126121	162426
				37.2565	127376	158544
				37.3483	127160	159300
				37.4401	130771	162153
				37.5319	130200	158026
				37.6238	130948	165889
				37.7156	130256	162415
				37.8074	128616	161658
				37.8992	128985	161563
				37.991	133412	159047
				38.0828	130320	163716
				38.1746	134000	161040
				38.2664	136012	162664
				38.3582	133452	163108
				38.45	134020	159997
				38.5418	133104	161170
				38.6336	136554	159377
				38.7254	135962	163528
				38.8172	134424	162301
				38.909	136983	163937
				39.0008	133397	164143
				39.0926	135168	160740
				39.1844	137752	164754
				39.2762	136531	164793
				39.368	132782	162518
				39.4599	137113	164854
				39.5517	141280	161111
				39.6435	138154	160059
				39.7353	136827	162250
				39.8271	137955	163614
				39.9189	135458	162353
				40.0107	135201	162190
				40.1025	139329	161367
				40.1943	132997	164974
				40.2861	134433	165781
				40.3779	140390	166358
				40.4697	141918	164410
				40.5615	143960	162552
				40.6533	144503	163607
				40.7451	146753	166165
				40.8369	144075	168748
				40.9288	141533	164901
				41.0206	144211	164062
				41.1124	145252	164579
				41.2042	144738	163750
				41.296	141470	167386
				41.3878	143400	165607
				41.4796	142787	166900
				41.5714	146482	167215
				41.6632	149059	169095
				41.755	148492	164966
				41.8468	145616	163373
				41.9386	145330	166923
				42.0304	146693	167057
				42.1222	147525	167157
				42.214	149561	165794
				42.3058	146673	169117
				42.3976	149450	171047
				42.4894	148694	165300
				42.5812	146413	168622
				42.6731	149922	166942
				42.7649	149892	165615
				42.8567	151710	168971
				42.9485	151572	169016
				43.0403	151121	167974
				43.1321	155857	171391
				43.2239	151557	170009
				43.3157	146966	170346
				43.4075	155882	167685
				43.4993	152402	168450
				43.5911	154442	170781
				43.6829	157076	167809
				43.7747	157468	167812
				43.8665	152733	170349
				43.9583	152999	167692
				44.0501	155411	174958
				44.1419	157100	170187
				44.2338	158251	172861
				44.3255	158300	167952
				44.4174	153235	166596
				44.5092	153824	172413
				44.601	161884	170133
				44.6928	161041	171944
				44.7846	162657	172076
				44.8764	156684	165567
				44.9682	158610	171353
				45.06	160195	171365

## Sheet: Figure 7
Figure 7b
	Original							After normalization
Time	-SA	-SA	-SA	+SA	+SA	+SA		-SA			+SA
	Exp1	Exp2	Exp3	Exp1	Exp2	Exp3		Exp1	Exp2	Exp3	Exp1	Exp2	Exp3
0.0833333	10503	14761	14705	48213	24009	28896		0.0125571	0.030296	0.0076867	0.0778491	0.00280201	0.0201778
0.166667	8908	9356	13965	42431	23393	24743
0.25	9988	14311	14608	40562	24143	24469
0.333333	13694	15195	18377	42956	29609	27530
0.416667	11394	9044	18067	35035	27577	35410
0.5	10930	11950	12840	32026	32978	31425		0.0159188	0.0153997	0	0	0.0435995	0.0317048
0.583333	10678	12894	16949	37824	33615	36028
0.666667	11685	15541	13164	40663	32872	31958
0.75	12006	13501	13098	43594	42687	39553
0.833333	12192	13828	21303	40964	37273	33010
0.916667	16709	19189	16479	41611	37415	37652
1	16271	17102	20904	48894	39598	43472		0.0579672	0.0427016	0.0332362	0.0811242	0.073712	0.0866139
1.08333	12976	21057	17817	46311	39412	44662
1.16667	13556	20500	24928	42952	47433	55171
1.25	16061	23347	23758	42912	39300	48356
1.33333	15983	20640	25850	46349	41680	53723
1.41667	17262	22771	24444	55779	48787	45842
1.5	14778	23171	29743	49069	49589	57631		0.0462132	0.0748629	0.0696666	0.0819659	0.119158	0.151149
1.58333	20638	22677	22890	49706	48050	60861
1.66667	13243	21132	30008	49571	47325	54366
1.75	17998	25144	33420	53881	47021	57668
1.83333	17538	21153	32915	62073	51217	61943
1.91667	18346	29585	34186	54353	50771	65591
2	23100	24592	34248	59102	52791	51520		0.11173	0.0823932	0.0882342	0.130218	0.133723	0.123296
2.08333	22514	30548	35404	61930	57426	58263
2.16667	22950	26003	33765	59731	53235	58967
2.25	21277	27042	34452	61382	58143	60128
2.33333	20130	31219	37735	61590	58816	61121
2.41667	19436	27904	32950	59252	64799	63094
2.5	24698	34131	41787	64682	64748	62027		0.124311	0.132943	0.119307	0.157054	0.188112	0.171186
2.58333	22063	30466	50198	71623	54961	62659
2.66667	19438	35429	43687	74798	59191	67462
2.75	24136	32380	46608	68992	60924	65373
2.83333	23061	33890	41567	68520	67257	70935
2.91667	22270	32464	47501	73349	65799	61634
3	25269	36191	49057	73333	69785	68854		0.128806	0.143859	0.14927	0.19866	0.211024	0.202303
3.08333	25808	34206	49019	76456	66269	71576
3.16667	28769	35071	47539	68120	66890	72894
3.25	23441	41484	45706	73652	60020	68778
3.33333	21697	42897	49523	78969	63372	72112
3.41667	25925	35180	45726	77606	72478	65233
3.5	26150	39343	58156	74982	72518	68172		0.135742	0.160563	0.186772	0.206591	0.223456	0.199194
3.58333	32790	43407	59777	76716	63333	80369
3.66667	29071	41757	59038	77531	69792	80718
3.75	26157	46348	56429	72181	74103	78344
3.83333	30923	44785	54225	80298	76038	75391
3.91667	31051	44047	58918	82911	81377	74860
4	33829	54144	54459	80797	78960	83927		0.196197	0.238997	0.171535	0.234557	0.252759	0.271004
4.08333	27921	48492	69090	81247	64962	76092
4.16667	31706	51869	67825	88232	68077	89808
4.25	39417	52151	61517	76796	79144	71480
4.33333	32604	47575	68428	87586	89010	87428
4.41667	39587	46916	58358	84421	84190	100690
4.5	39139	55854	69332	93772	69416	84830		0.238002	0.248059	0.232835	0.296959	0.209346	0.27512
4.58333	34866	48798	71391	90045	91607	89191
4.66667	40484	49186	68268	74514	87041	89337
4.75	43329	52051	65691	91414	81408	85859
4.83333	34567	53946	60546	89416	78097	96631
4.91667	40165	51999	63340	92892	99027	94467
5	37387	62368	74487	83538	90539	87620		0.224209	0.282579	0.254081	0.24774	0.305428	0.287836
5.08333	33169	60642	64110	90366	93101	88489
5.16667	35684	54424	72934	90416	88459	89147
5.25	37465	51193	69955	88663	89796	84382
5.33333	34564	52449	70665	92312	82343	102153
5.41667	32098	54021	72113	89923	94877	97543
5.5	34620	55877	74529	95983	89186	92822		0.202425	0.248181	0.254254	0.307592	0.299274	0.311547
5.58333	44387	60516	71097	91374	98305	94669
5.66667	44189	57045	77891	91046	91167	105249
5.75	44083	58352	77040	98084	98208	92962
5.83333	43439	64058	76036	96064	100548	96824
5.91667	47550	56371	82018	88712	96864	89864
6	39503	57140	78088	100107	95527	98716		0.240868	0.254874	0.268923	0.327426	0.328117	0.338411
6.08333	40467	62275	91172	95632	94383	104961
6.16667	40829	61224	93921	103769	91701	99788
6.25	30133	60510	82326	93656	94741	95637
6.33333	43874	69146	83419	98490	100405	100349
6.41667	47614	60550	85099	97110	98145	99343
6.5	42456	67289	84211	108623	103586	98641		0.264116	0.308656	0.294159	0.368382	0.364776	0.338069
6.58333	42095	72337	87859	100127	102176	104319
6.66667	51536	74452	86901	103867	100193	116421
6.75	46053	65037	91992	96311	115653	103203
6.83333	47518	72430	93559	89470	102987	100861
6.91667	55050	68941	78397	101115	94245	100622
7	40204	72510	80990	100386	95418	103558		0.246386	0.336324	0.280884	0.328768	0.327622	0.36048
7.08333	49293	61791	90193	104959	106859	114564
7.16667	47369	78823	86851	99191	102485	110691
7.25	45981	73867	90533	99456	112096	108366
7.33333	40948	75505	89694	103687	96049	96836
7.41667	46504	72902	93033	98400	115152	101774
7.5	43304	66480	93276	111043	109520	103072		0.270792	0.304369	0.331521	0.380021	0.391768	0.358265
7.58333	47435	67938	84233	104184	109952	119546
7.66667	43033	72731	97704	99192	108954	119276
7.75	45827	70355	95478	110300	106959	106905
7.83333	50111	78309	88763	114664	109535	109785
7.91667	49738	67704	96946	105406	120107	105041
8	47623	74487	95945	98095	112452	120972		0.304795	0.346801	0.342522	0.317749	0.405105	0.439852
8.08333	53174	75312	105075	113740	120128	123205
8.16667	49037	71650	105382	108549	119045	117885
8.25	56818	81724	98001	101675	103485	116591
8.33333	52606	77546	103279	117714	111672	103634
8.41667	43755	81426	105742	110508	113646	108261
8.5	50217	72292	96549	117762	115232	119667		0.325217	0.335169	0.345011	0.412335	0.41775	0.433904
8.58333	45315	78635	103531	106108	109795	119199
8.66667	54398	81504	120692	117568	112935	121342
8.75	57435	91885	100585	113392	126269	104881
8.83333	50236	75401	107311	114010	110348	116594
8.91667	56559	82561	114136	113849	124801	109807
9	50936	85529	107732	110691	107715	105733		0.330877	0.405315	0.391102	0.378328	0.383557	0.370394
9.08333	48731	81619	101390	121538	112250	119334
9.16667	57862	86281	108773	115693	114361	111335
9.25	59383	77697	102686	116155	112493	122235
9.33333	63242	84272	110139	121437	114640	116081
9.41667	57763	87948	113563	121365	117082	110820
9.5	53367	86978	110333	121583	122708	126184		0.350016	0.412994	0.401823	0.430712	0.451756	0.463607
9.58333	50979	74008	115603	114627	119994	123809
9.66667	57731	76647	100764	105364	123195	114890
9.75	58834	81853	117937	117473	124301	119947
9.83333	57827	87075	112976	116815	133374	124771
9.91667	62349	89251	124109	113582	122231	120436
10	59921	87324	106881	120073	128319	125613		0.401614	0.414827	0.387595	0.423449	0.477279	0.461005
10.0833	54017	91856	120565	124876	118395	121500
10.1667	63805	88481	134221	117022	123503	135116
10.25	54193	90259	128727	115896	122258	119723
10.3333	62080	89258	118485	121388	125105	141736
10.4167	57698	94035	120232	117320	134343	124563
10.5	62745	85765	118854	119770	127436	132567		0.423847	0.406566	0.436942	0.421992	0.473263	0.492701
10.5833	57245	89486	110779	109147	113353	127093
10.6667	56213	88784	122238	123692	139228	131618
10.75	59565	87398	134196	126160	122406	128144
10.8333	54269	105463	119632	118352	136344	128853
10.9167	55986	92979	122278	124052	132831	125445
11	57922	97041	135183	117973	131171	134747		0.385876	0.46632	0.504243	0.41335	0.490252	0.502637
11.0833	60085	91623	120053	121447	134336	136089
11.1667	60689	97701	116938	118769	136247	126409
11.25	64363	92277	124902	130741	135815	132540
11.3333	62895	89729	126560	124688	139472	128133
11.4167	57928	85282	124945	131347	137177	130214
11.5	66647	98150	118142	126023	135708	129274		0.454566	0.472197	0.434008	0.452065	0.51089	0.477691
11.5833	59712	94924	128357	123872	145940	124926
11.6667	59038	88486	131134	128522	141433	134034
11.75	57592	92394	125490	121740	144977	128282
11.8333	60125	104858	133514	128730	132019	140018
11.9167	61285	95315	126985	127655	130077	135605
12	57718	98192	123189	134433	135800	133003		0.38427	0.47242	0.454809	0.492512	0.511308	0.494688
12.0833	56628	98762	142950	147637	137435	134643
12.1667	62576	92648	133105	129317	127031	138585
12.25	64366	94046	140275	132790	134288	132651
12.3333	63801	101568	129906	134103	133105	130624
12.4167	71613	105011	131854	129391	132390	133943
12.5	65796	108067	127789	141678	149769	141965		0.447866	0.52475	0.473768	0.527356	0.574849	0.535536
12.5833	57582	100849	132842	137919	128505	123880
12.6667	62037	103293	124413	134161	141299	136920
12.75	60338	105778	130371	120675	143798	129802
12.8333	67988	100753	133872	132777	150852	137808
12.9167	70668	111515	137952	125492	138146	137818
13	62256	117392	138162	138365	146038	143377		0.419997	0.574166	0.516521	0.511422	0.557878	0.541971
13.0833	69787	101498	136722	141750	130768	152248
13.1667	73908	105599	133971	133093	129653	136795
13.25	73321	105387	154502	137900	147091	147792
13.3333	73415	116263	147221	144121	152528	143446
13.4167	67376	97359	134319	134703	151821	148766
13.5	64671	107818	155458	132915	145735	145064		0.43901	0.523431	0.587808	0.485211	0.5565	0.549661
13.5833	66834	109100	136631	141166	140296	140411
13.6667	73343	104769	146304	135884	139680	148592
13.75	70597	110795	140474	146984	136528	151805
13.8333	78211	104952	156450	143955	135905	145819
13.9167	71088	107372	140944	134118	163130	142048
14	78339	103137	139407	145888	145883	150050		0.546615	0.498625	0.521653	0.547603	0.557173	0.572386
14.0833	71547	123709	137882	141710	136887	136285
14.1667	74705	120636	153930	141946	145024	157162
14.25	75197	111637	138884	150312	137501	152848
14.3333	76820	108785	147029	133657	146777	152226
14.4167	74589	105931	142690	140775	140971	141990
14.5	68314	112016	140423	131985	144327	135124		0.46769	0.545677	0.52584	0.480739	0.550095	0.504355
14.5833	76593	107482	147767	139041	142703	158484
14.6667	70353	119031	144382	144566	138424	146652
14.75	77220	110474	155376	138998	149529	157518
14.8333	71822	115316	161702	141211	145562	153604
14.9167	75161	120110	149430	140016	148032	159488
15	69870	111122	149979	140284	153025	150866		0.47994	0.54094	0.565226	0.520651	0.58966	0.576106
15.0833	63369	121590	158763	147671	143848	140476
15.1667	69389	119250	153767	134512	137036	150636
15.25	72569	110639	151740	158310	148809	162315
15.3333	77032	111541	141296	168185	152084	141189
15.4167	66221	110140	149727	143464	161132	143522
15.5	72669	115448	153789	158204	154500	141902		0.501976	0.563864	0.580929	0.606835	0.596369	0.535249
15.5833	74287	125945	147784	152849	162586	147713
15.6667	73132	106226	153930	139475	156744	155845
15.75	75942	120197	160831	142094	147536	160433
15.8333	68524	111989	153627	145191	151727	157673
15.9167	78721	119055	157089	157754	155542	157671
16	83373	116135	156845	165133	150903	162684		0.586246	0.567505	0.593524	0.640159	0.580007	0.629971
16.0833	80569	118265	164748	158611	163338	152590
16.1667	89649	124750	156881	153151	162374	157973
16.25	76110	125464	140849	150395	143729	161897
16.3333	72667	120184	170820	158462	160490	152914
16.4167	78366	127995	153958	144146	140728	150126
16.5	72344	121821	172174	158728	163755	166993		0.499417	0.597637	0.656703	0.609355	0.638468	0.649611
16.5833	77535	122562	146362	153198	160253	159448
16.6667	80806	127297	160420	169728	157928	152287
16.75	75101	124381	156930	161585	164052	166387
16.8333	85190	130161	149153	150468	144612	152048
16.9167	77560	125789	159565	144475	176027	151784
17	79346	123779	165603	156991	165899	160623		0.554543	0.608013	0.629621	0.601001	0.64822	0.620577
17.0833	88996	133831	158593	157851	148740	159652
17.1667	83799	122677	156520	161296	158104	146503
17.25	74093	123236	167418	145029	154696	156503
17.3333	73905	133142	166133	156653	157190	160955
17.4167	85876	124595	165287	152368	160157	172318
17.5	84727	133612	166258	149954	165173	159919		0.596906	0.66012	0.63232	0.567158	0.644918	0.617368
17.5833	78249	118041	160447	154667	175538	164524
17.6667	78999	134117	166928	150869	168297	160675
17.75	78566	124863	160538	156523	166324	154627
17.8333	75316	128180	155145	161277	159311	159899
17.9167	75166	130074	173460	153296	160402	163228
18	83589	122604	174058	165005	152523	172385		0.587947	0.601786	0.664469	0.639543	0.587376	0.674187
18.0833	84661	129128	173048	163986	156796	157568
18.1667	78575	127001	166082	161188	163290	174839
18.25	79443	119091	175286	168986	160543	158419
18.3333	83440	125892	160039	154643	161855	161588
18.4167	84200	131354	167783	150914	158492	179607
18.5	82439	133741	162651	169023	172012	174279		0.578893	0.660804	0.617454	0.658867	0.676026	0.68282
18.5833	83347	128488	169717	171455	167054	161429
18.6667	87111	137119	172929	157227	177394	164471
18.75	83294	132983	170792	166135	172142	165474
18.8333	87179	130214	171514	159042	173902	175725
18.9167	89105	125969	167634	150867	181365	172394
19	82885	121108	178871	168696	166354	170582		0.582404	0.593858	0.684306	0.657295	0.65029	0.665969
19.0833	75920	122806	177733	165948	163213	178226
19.1667	80056	134289	176179	171944	168730	164012
19.25	84809	131305	180521	159541	166575	171343
19.3333	86080	127799	170910	172599	176630	179002
19.4167	81443	132191	177933	173042	178580	172451
19.5	87046	145010	172863	167705	173409	169028		0.615163	0.720521	0.659543	0.652529	0.682381	0.658886
19.5833	84757	132098	172129	171410	168463	174008
19.6667	73348	124958	170191	161795	167973	177963
19.75	84125	136424	167608	164477	170573	187329
19.8333	84344	124427	174011	165411	170226	175925
19.9167	88801	133534	168990	171977	171346	167880
20	84744	140058	186977	157920	171463	165684		0.59704	0.694279	0.717715	0.605469	0.673529	0.643645
20.0833	87875	130233	186009	155749	173123	170074
20.1667	89794	131554	184735	159501	179104	173585
20.25	81898	130028	173058	174736	168016	175537
20.3333	79250	131184	185337	169966	181286	180329
20.4167	80190	133962	183755	156421	169679	176051
20.5	81309	128568	170127	174884	181311	182053		0.569997	0.633391	0.648267	0.687055	0.718325	0.718253
20.5833	85906	144989	174923	165339	171988	171298
20.6667	89563	147707	164009	182246	172137	175692
20.75	91743	129203	183957	166372	170568	180442
20.8333	84144	131326	187077	173257	180001	170026
20.9167	80003	125928	173528	175423	180654	167165
21	87586	137008	173048	170784	180916	169408		0.619414	0.678117	0.660306	0.667337	0.716528	0.660618
21.0833	96530	137330	174513	177625	164984	184953
21.1667	75174	138133	180686	171224	171620	181612
21.25	89312	132795	184211	165587	170340	184373
21.3333	81592	137695	184376	168500	177155	176323
21.4167	89550	128049	180953	186774	169552	179340
21.5	88178	139694	173970	169188	167874	177218		0.624075	0.69235	0.664106	0.659661	0.657204	0.696216
21.5833	82372	136708	187365	169787	166661	170423
21.6667	86838	147168	191375	176911	172845	171269
21.75	95954	138921	173932	181147	177960	171830
21.8333	88923	141922	181528	177715	180453	187776
21.9167	87354	145593	187641	169706	172634	190449
22	98318	136163	179207	174662	170305	174417		0.703905	0.673639	0.68569	0.685987	0.668262	0.683449
22.0833	91613	127338	199665	171767	170704	185024
22.1667	83559	142459	178731	177219	174865	167009
22.25	80047	142195	176937	170910	167331	178438
22.3333	90561	127321	190141	165011	189291	189206
22.4167	94100	133100	183101	164762	168806	172038
22.5	93956	138771	192624	176686	171050	190483		0.669564	0.687459	0.740989	0.695722	0.671651	0.756676
22.5833	95643	135705	192858	172605	184689	183231
22.6667	93283	138711	187037	179951	175445	182258
22.75	95836	146915	178861	175167	178767	179532
22.8333	96489	147476	174323	163980	179739	171123
22.9167	95867	142130	192123	167877	177371	174528
23	88399	130773	189013	164534	180067	193399		0.625815	0.645076	0.726106	0.637278	0.712666	0.769967
23.0833	98216	147880	180465	181737	176335	180318
23.1667	89559	144927	191392	171943	186798	193666
23.25	104167	132897	186840	188002	187058	181856
23.3333	79292	149457	188898	174890	177765	174188
23.4167	88933	151304	196301	182725	180883	180889
23.5	95050	153270	189284	176105	191410	184690		0.678177	0.764293	0.727223	0.692927	0.764263	0.730272
23.5833	95882	153107	183877	185486	181203	166823
23.6667	85275	158966	171473	177616	169881	194263
23.75	91747	139086	190850	191741	177818	185776
23.8333	92915	145834	195004	185582	177320	189717
23.9167	91834	151891	212794	185656	200699	167681
24	89975	142082	189834	173503	187116	180344		0.638222	0.705005	0.72949	0.680413	0.74473	0.710464
24.0833	96649	145727	180608	185368	174739	178218
24.1667	91927	151130	201720	174746	183315	184188
24.25	91885	134432	190616	186571	181754	193630
24.3333	91098	152511	184799	172469	191993	190197
24.4167	88021	138521	198132	181536	187023	198861
24.5	85508	138193	202427	182215	194485	186186		0.603055	0.684396	0.781393	0.722313	0.77825	0.737091
24.5833	90011	150635	185125	173797	190365	191947
24.6667	95565	151130	195663	173486	200400	195823
24.75	85443	151681	202935	183013	177981	190238
24.8333	97487	146694	201690	178948	183573	193153
24.9167	92972	141472	205022	197571	196166	190027
25	102394	143154	198470	187389	187136	201348		0.735994	0.710686	0.765084	0.747196	0.744821	0.806198
25.0833	92943	151706	194370	184547	185917	198570
25.1667	95017	140036	212443	172874	188715	193745
25.25	93898	155045	210028	189971	183849	198355
25.3333	90889	157818	196024	177772	190066	187813
25.4167	91448	134892	191297	177856	186690	190278
25.5	93747	145641	205979	187907	175694	186640		0.667918	0.723865	0.796033	0.749687	0.692775	0.73916
25.5833	91165	144434	197750	189453	184690	183432
25.6667	91701	148896	196781	180888	180716	187547
25.75	93308	155174	196418	180316	195250	182045
25.8333	105414	147547	189965	185272	191764	180906
25.9167	99999	150501	202195	188604	187884	184732
26	105797	160406	191843	183893	204325	192521		0.762785	0.802109	0.73777	0.730383	0.823009	0.765965
26.0833	93445	153241	189509	188051	206556	197791
26.1667	91792	159094	208174	197016	185243	210756
26.25	95021	143579	193900	184939	207071	194057
26.3333	95287	148985	195164	204100	188440	194743
26.4167	92499	154069	204939	182981	194512	187786
26.5	102321	148490	188191	188615	188601	197059		0.73542	0.738963	0.722718	0.753092	0.751485	0.786649
26.5833	102377	144838	185801	180961	210758	180585
26.6667	95681	146733	189665	198104	190286	196621
26.75	100544	150082	204953	195213	193182	180504
26.8333	90253	156847	194144	191334	192422	204548
26.9167	89279	145205	219532	196587	196504	199332
27	99527	149666	204628	193342	186475	199456		0.713423	0.745195	0.790464	0.775826	0.741815	0.797574
27.0833	98269	162115	208850	182993	186517	203623
27.1667	92352	156641	197890	193553	175964	190932
27.25	94555	157165	196132	176964	183841	204951
27.3333	97579	159368	192827	189306	192061	203158
27.4167	100497	154883	197306	180608	199525	201690
27.5	105605	161598	206715	186335	200607	180104		0.761274	0.808426	0.799066	0.742127	0.806097	0.70937
27.5833	97715	148662	205219	185813	188491	194815
27.6667	96160	147315	202684	199450	184702	202597
27.75	99382	148753	198238	187223	193304	192537
27.8333	97001	153939	208415	193512	215544	185582
27.9167	101392	142822	198869	188776	210306	192203
28	95786	147872	210376	182936	194238	189281		0.683971	0.735688	0.814155	0.72578	0.777126	0.751198
28.0833	104726	155166	192420	194202	201849	185430
28.1667	98525	133461	198301	198947	191440	191138
28.25	100373	172007	200929	198971	203621	193260
28.3333	108675	143385	199172	186365	192739	193257
28.4167	101351	161855	203467	200192	178604	207581
28.5	101414	165690	201852	187103	188194	202891		0.728279	0.83011	0.779023	0.745821	0.749634	0.813231
28.5833	96296	157258	189811	201173	190425	194351
28.6667	101430	155265	204157	189328	178546	207973
28.75	95283	154810	208103	188636	205473	209357
28.8333	97959	168621	205166	201183	200718	199615
28.9167	99417	160060	195876	185584	203445	203761
29	91280	158269	201445	198380	200753	198866		0.648496	0.790785	0.777345	0.800056	0.806761	0.794885
29.0833	99583	160348	204080	201226	196813	197160
29.1667	101265	156073	206615	198980	200544	192582
29.25	93909	168095	204340	182537	196871	211832
29.3333	103033	148340	207086	188799	212824	197554
29.4167	102508	161777	217873	188481	204711	186700
29.5	96962	149706	197151	187648	208143	190113		0.693229	0.745407	0.759648	0.748442	0.840376	0.75499
29.5833	99796	164927	191457	200072	198905	182467
29.6667	97715	151723	214666	218905	202689	208761
29.75	96475	171820	216129	208505	200338	207900
29.8333	102846	154885	217736	203464	199740	203304
29.9167	113871	148388	217033	190348	202482	201543
30	99470	166540	205121	211579	202312	199362		0.712974	0.834615	0.792496	0.863534	0.813853	0.797146
30.0833	96946	158036	205356	190240	207565	197604
30.1667	89508	173696	208217	207848	195977	207016
30.25	95477	157134	195825	198669	218356	203458
30.3333	114335	154546	201529	196871	213115	221065
30.4167	103555	165574	210830	192622	181966	203961
30.5	104117	155658	197682	207315	221522	211905		0.749559	0.776948	0.761836	0.843027	0.901234	0.854316
30.5833	109931	170359	211340	197856	200008	199929
30.6667	101332	178388	201276	197856	200944	200549
30.75	103407	165631	208860	197915	199934	211599
30.8333	103630	176720	210651	201189	201728	199980
30.9167	113156	154359	208867	204795	202666	185691
31	102790	156223	199579	209202	199810	200161		0.739112	0.779942	0.769655	0.852103	0.802472	0.800788
31.0833	105356	155493	219193	209109	199076	188693
31.1667	99061	160743	212105	191905	196814	198483
31.25	107434	158924	224911	203737	213444	196860
31.3333	103654	159688	215359	207899	203888	204840
31.4167	97793	154724	223908	207374	190191	197910
31.5	113999	156443	199595	187473	204362	199424		0.827358	0.781108	0.769721	0.7476	0.823178	0.797428
31.5833	104621	173532	206718	203164	189753	206524
31.6667	97017	169970	221475	199796	219075	196668
31.75	104625	157909	198678	193080	203516	202505
31.8333	112744	168952	227420	197441	211885	199973
31.9167	101334	160214	209665	202259	213599	209636
32	105208	167229	204713	194216	198297	205516		0.758148	0.838266	0.790815	0.78003	0.79559	0.825195
32.0833	90740	158726	216520	211539	210426	206796
32.1667	103592	158769	211638	199171	202866	210351
32.25	116000	156700	221744	198259	214841	207596
32.3333	109892	157934	207178	200492	202190	200274
32.4167	119516	160335	214265	202842	188668	198899
32.5	104804	161812	219191	185330	209290	214385		0.754968	0.80956	0.850487	0.737294	0.845594	0.865619
32.5833	111553	160626	224019	210805	201212	204355
32.6667	113661	168295	220916	195920	200702	218972
32.75	94161	162114	217169	199897	218591	204356
32.8333	110202	160323	213071	211427	198904	202342
32.9167	106981	157968	214612	194751	202267	217861
33	104930	153610	212696	202651	212388	218380		0.75596	0.766095	0.823717	0.820597	0.859686	0.883828
33.0833	104265	176053	211481	194621	217865	206092
33.1667	108281	153111	210659	205843	206067	215196
33.25	106606	169894	225456	209498	208905	199410
33.3333	102573	165663	223999	202845	208736	211093
33.4167	104566	156118	215762	208098	208989	205742
33.5	108466	163159	215203	199590	214739	212551		0.783798	0.816698	0.83405	0.805875	0.87038	0.85726
33.5833	102523	167350	211445	196472	205149	222242
33.6667	109909	174451	226855	211101	199660	206251
33.75	99070	169330	222281	196447	215211	212976
33.8333	99358	171033	215244	208165	203928	211952
33.9167	110110	157941	223779	204895	204961	205366
34	100692	161667	224298	193077	212348	216373		0.722595	0.808791	0.871535	0.774552	0.859504	0.87468
34.0833	99337	162638	230005	202393	210607	204778
34.1667	109214	170300	212442	195278	197467	199439
34.25	109029	165536	220593	227704	210076	212192
34.3333	109914	173974	222164	202467	193127	198566
34.4167	108198	176280	219550	200361	204206	209368
34.5	98883	165861	225674	225672	213793	203722		0.708353	0.831017	0.877207	0.931313	0.866077	0.817018
34.5833	97987	161648	225138	202228	216581	204063
34.6667	101751	169904	232675	210782	218146	210805
34.75	110668	168190	224409	199989	214322	197684
34.8333	109841	173976	229094	222361	202779	215963
34.9167	109744	165626	226647	207546	219848	197892
35	122773	175073	209413	201442	214017	211608		0.896434	0.879834	0.810186	0.814782	0.867095	0.852962
35.0833	101155	163921	224445	208335	213731	207232
35.1667	112219	166453	220592	215086	210989	214020
35.25	119147	173107	221474	198817	216406	218063
35.3333	106109	168461	220218	196364	208386	205213
35.4167	112400	165962	220736	203642	199762	217810
35.5	114036	175703	223103	207828	213068	204915		0.827649	0.883172	0.86661	0.845495	0.862779	0.822456
35.5833	116392	178602	214728	205204	201241	198821
35.6667	122830	169815	228134	204448	228482	206982
35.75	111002	174158	235466	217411	224593	210505
35.8333	115337	169266	222809	201361	219680	197689
35.9167	99482	181848	212445	200694	223679	217016
36	116540	172371	220777	198645	208279	206270		0.847363	0.865515	0.857023	0.80133	0.840995	0.828632
36.0833	99785	168010	227087	219962	223368	200251
36.1667	105673	163876	232810	192200	209310	204241
36.25	100041	172086	214498	203059	216988	217470
36.3333	109359	184081	232175	208489	195824	207699
36.4167	105741	165843	228732	208985	218546	209670
36.5	107541	163726	209171	212856	224710	196994		0.776516	0.819703	0.809189	0.869676	0.915735	0.786353
36.5833	108434	174421	212517	210400	208518	194398
36.6667	107199	180091	225396	222597	212466	204590
36.75	105587	172001	226387	210067	205968	216954
36.8333	94022	170981	215648	218598	225759	203235
36.9167	117730	163653	223249	206666	214341	208632
37	121626	161095	211518	209364	211005	204325		0.887404	0.80576	0.818862	0.852882	0.853395	0.819767
37.0833	104735	174312	226987	201481	218182	205692
37.1667	105088	167199	215949	199472	216827	227290
37.25	110135	167704	224245	202792	206289	201157
37.3333	104990	170117	209642	208699	209954	217973
37.4167	118598	165742	218018	205103	220400	226263
37.5	103774	179901	220701	221154	220899	217517		0.746859	0.905419	0.85671	0.909584	0.8984	0.879895
37.5833	111980	164438	227100	223518	220007	210610
37.6667	104041	175169	224349	214998	228006	226585
37.75	101455	178440	228930	197913	202030	220157
37.8333	123286	173008	241381	209149	222994	199960
37.9167	115724	168002	227072	207690	220640	209884
38	114442	183743	231532	220009	210667	222225		0.830846	0.925778	0.901351	0.904077	0.851857	0.901353
38.0833	111604	175788	212089	216893	226240	220574
38.1667	114294	167178	224923	211706	217253	215141
38.25	111642	171490	225228	204364	223113	222386
38.3333	101466	176866	226689	210176	215016	219941
38.4167	115137	176461	223917	196933	216103	215341
38.5	117700	173434	234402	210121	205753	209413		0.856495	0.871148	0.913179	0.856522	0.829505	0.842957
38.5833	119482	181933	233556	213941	223250	224899
38.6667	104827	164928	230472	214530	210021	221032
38.75	98387	180648	218339	205111	216302	210009
38.8333	118899	174637	210021	215776	222881	215840
38.9167	115869	175072	221067	221124	202556	212085
39	118931	168512	222649	214439	225857	227188		0.866186	0.845065	0.864739	0.877289	0.920952	0.923974
39.0833	113589	165671	216013	222012	211917	228375
39.1667	127149	171383	227770	218864	208045	219525
39.25	96274	178009	231075	212534	206039	201531
39.3333	113581	165443	223891	221647	227196	205654
39.4167	116584	179005	226277	217903	215570	207640
39.5	118807	175178	230574	209519	215656	217186		0.86521	0.88039	0.897402	0.853627	0.874551	0.878386
39.5833	117573	186362	230262	216811	220465	226875
39.6667	105307	171316	221299	224434	219897	220695
39.75	115401	180434	230987	212638	223688	199495
39.8333	115572	159320	221669	208967	223453	209458
39.9167	124973	158295	238514	211109	222923	221452
40	113516	168521	240994	204118	220492	210819		0.823555	0.845113	0.940349	0.827652	0.896548	0.849366
40.0833	104849	173463	220428	215143	209625	223698
40.1667	116228	184081	220409	222544	218800	222657
40.25	108611	178001	236624	215321	212109	206799
40.3333	118306	189688	235328	207973	213138	220552
40.4167	111733	175956	243369	217336	215250	218682
40.5	112514	176159	225239	221412	218364	219521
40.5833	118138	170305	230681	227366	227332	213118
40.6667	107878	170706	232064	218847	216076	216191
40.75	105390	170596	235588	196837	222058	222116
40.8333	105833	168486	236310	214653	223803	220242
40.9167	117323	172518	233816	222373	228136	206895
41	114834	171190	223869	202650	212005	223414
41.0833	114114	166591	233374	214732	206134	215590
41.1667	111769	176582	230507	214913	215208	221499
41.25	103189	173730	237076	212318	231571	223767
41.3333	113272	182827	227072	211567	211958	225297
41.4167	123566	178863	241465	208216	219104	222355
41.5	110105	174705	231903	215999	236610	210794
41.5833	101994	176795	224341	216792	214677	220517
41.6667	119401	177025	230907	223397	221574	204895
41.75	117916	179911	232704	204724	228280	216441
41.8333	109006	171091	244551	221409	223253	228818
41.9167	108419	167711	232065	215640	215674	211504
42	118348	176018	243873	211882	228526	215521
42.0833	103862	177023	250453	209704	223825	211817
42.1667	117790	173809	219800	224759	226563	214717
42.25	115803	177361	227621	207461	225966	221523
42.3333	110416	175276	227251	212113	216675	220329
42.4167	117396	184570	227600	219759	238911	209770
42.5	116857	184167	235368	221640	220773	213710
42.5833	116420	176742	227324	215390	233447	228229
42.6667	115884	182056	229903	206925	225259	220862
42.75	104498	194297	242001	216045	221762	224294
42.8333	106006	187065	240607	227947	221154	234486
42.9167	110359	183553	238025	201833	218813	221287
43	113721	182588	233554	224307	226278	219237
43.0833	109020	174228	237241	212397	228110	215141
43.1667	113839	181219	232269	212368	215512	225706
43.25	118957	191731	231465	231037	222566	214177
43.3333	116313	179356	239116	210535	220322	224541
43.4167	118398	177773	235356	220510	238481	217722
43.5	112521	169288	241284	215213	207075	219205
43.5833	121889	194338	231598	214805	217705	233369
43.6667	103185	188282	233993	214280	224569	220268
43.75	114819	177165	235739	214267	207461	221548
43.8333	114192	177938	237319	223654	237411	226319
43.9167	117184	171247	233838	222082	215676	223518
44	118781	194102	223376	228023	224987	204129
44.0833	110545	179286	234397	222193	223233	222136
44.1667	118704	174528	235493	219661	220685	216690
44.25	112643	173602	241990	229624	225846	213766
44.3333	117997	176200	240671	217866	228481	220755
44.4167	128749	174626	239250	222172	222750	226093
44.5	107393	185105	232751	208267	233227	223552
44.5833	115978	181944	242852	217579	211345	216203
44.6667	109696	170699	231964	220146	222273	216304
44.75	110925	186554	255467	226408	231938	214035
44.8333	124931	188107	242177	218397	219294	232951
44.9167	109226	182315	217838	239954	217648	211495
45	116381	183407	237800	212542	217421	236736
45.0833	106256	171281	243147	199394	224922	216427
45.1667	112337	174548	243337	234794	220325	220118
45.25	108300	183081	227193	214751	226689	211172
45.3333	114028	172594	232493	215274	228017	236204
45.4167	108305	181867	235659	218151	238623	212937
45.5	128433	187701	237330	219342	240201	217075
45.5833	117301	186215	240156	214717	223798	221049
45.6667	123670	190838	241201	208691	233228	228082
45.75	122687	174783	252726	225044	240691	220010
45.8333	108195	182796	244815	220746	231071	228774
45.9167	112252	185969	236925	213524	225467	227012
46	120250	191218	222751	216959	228769	220767
46.0833	115425	164284	239284	221087	220861	213865
46.1667	119509	187722	240954	228858	225903	225957
46.25	111439	187983	235770	207195	227857	219295
46.3333	112186	181620	237922	220211	233482	231748
46.4167	121498	183018	236073	229339	230407	227099
46.5	121755	179604	221416	215853	237158	230206
46.5833	112399	180524	240273	217603	227568	215544
46.6667	117519	180962	239412	218313	223749	210689
46.75	113235	179718	238933	229120	230225	224168
46.8333	118916	172524	232124	229639	238715	226798
46.9167	123146	184934	254218	218241	226884	221332
47	114505	186003	235276	226388	225173	224674
47.0833	111216	180024	225691	229346	221245	221468
47.1667	121442	182004	241010	221539	233521	229835
47.25	120116	183801	231322	225173	232232	218398
47.3333	116620	174055	231911	222672	229934	218119
47.4167	110035	181705	244774	212243	231259	219515
47.5	122494	186178	234665	225522	226069	228073
47.5833	124540	174453	234344	229323	217530	219814
47.6667	113504	185290	237136	222683	239232	243868
47.75	115868	187367	243826	222596	232794	216654
47.8333	120797	176824	236204	227256	212328	224331
47.9167	116247	197749	245137	216183	223425	220304
48	120381	188547	236024	226074	229962	231191
48.0833	104428	186541	239405	233990	233060	228889
48.1667	134591	184380	232282	221288	224353	234598
48.25	113320	193876	243124	226270	217155	225433
48.3333	109285	181800	245299	224626	230424	227357
48.4167	118822	182815	237595	216786	236460	222031
48.5	111844	184175	232004	229006	226478	224361
48.5833	119690	185261	252353	219099	229582	219598
48.6667	130556	183018	242591	223782	226160	220122
48.75	123193	195370	233851	223225	224185	233428
48.8333	112525	190633	244752	216808	230398	229162
48.9167	135928	186344	239906	219046	222282	217993
49	113471	179256	234498	230812	236225	236567
49.0833	112904	191716	241988	213346	225829	225417
49.1667	115729	175149	233309	216382	236955	222700
49.25	115415	196799	230359	223105	229871	223044
49.3333	118318	177571	239473	231122	229938	234363
49.4167	110500	188216	239527	230144	230664	224898
49.5	134867	183105	244243	227116	225753	239667
49.5833	117291	183526	240121	218933	237366	225423
49.6667	122488	187277	248124	224490	243235	231221
49.75	123020	184502	244413	214346	229068	221884
49.8333	120711	189365	237282	235514	239475	224668
49.9167	111558	191742	250529	226113	217471	227947
50	110715	190106	244456	220087	214971	228985

## Sheet: Supp Fig 2
Supp Fig 2a				Supp Fig 2b
	% Substrate Unwound
Time (min)	+CMG -> +RPA	-CMG -> +RPA		Time (min)	% Substrate Unwound
0	0	0		0	0
0.333333	3.74358	0.0629297		0.67	0.517137
0.666667	7.45569	0.228056		1	3.07117
1	19.4631	0.956229		2	6.20349
2	43.2442	2.23561		3	7.4936
3	49.4185	3.57612		5	9.94906
5	53.6955	5.765		10	16.5879
10	58.7114	11.1684		20	19.9149
20	64.9294	18.8548

## Sheet: Supp Fig 3
Supp Fig 3a											Supp Fig 3b						Supp Fig 3c				Supp Fig 3d					Supp Fig 3e
	% Substrate Unwound																Time (min)	- PolyT	+PolyT		Time (min)	-CMG/+ATP	+CMG/-ATP	+CMG/+ATP			Original							After normalization
	5'-GAGC	5'-PolyT															0	4314	4739		0	4514	24619	35986		Time (min)	ssLag			ssLag+CompLag				ssLag			ssLag+CompLag
Exp1	74.443	59.1313															0.033333	4168	4943		0.033333	3741	24889	40623		0.283333	Exp1	Exp2	Exp3	Exp1	Exp2	Exp3		Exp1	Exp2	Exp3	Exp1	Exp2	Exp3
Exp2	78.7845	31.0243															0.066667	4914	4763		0.066667	3867	23544	44005		0.316667	13652	14440	12043	18821	16466	14510		0.390117	0.398976	0.110851	0.64282	0.508535	0.397001
Exp3	57.299	26.635															0.1	4346	4707		0.1	4454	24361	50186		0.35	14014	14695	13356	19896	19125	17267		0.408222	0.411067	0.224738	0.704118	0.660155	0.554209
																	0.133333	4535	5544		0.133333	4145	25681	55246		0.383333	15109	13460	14431	23275	21273	17003		0.462989	0.352506	0.317981	0.896793	0.782636	0.539155
																	0.166667	5253	5123		0.166667	4315	24689	63470		0.416667	15938	14895	14549	24563	21788	20670		0.504451	0.420551	0.328216	0.970237	0.812002	0.748253
																	0.2	5458	4403		0.2	3571	25667	63426		0.45	15845	16011	14662	28215	25304	22763		0.4998	0.47347	0.338017	1.17848	1.01249	0.867598
																	0.233333	4626	5867		0.233333	3243	24097	68314		0.483333	17951	15492	16401	30196	27071	24676		0.605132	0.44886	0.488854	1.29144	1.11325	0.97668
		5'-PolyT				5'-GAGC											0.266667	4203	4867		0.266667	4583	25001	75006		0.516667	18526	15536	16048	33687	30335	26501		0.63389	0.450946	0.458236	1.4905	1.29936	1.08074
																	0.3	5103	5276		0.3	3838	25394	76245		0.55	18843	17493	15928	37009	32338	28570		0.649745	0.543743	0.447827	1.67992	1.41358	1.19872
																	0.333333	4846	5726		0.333333	4418	24550	81895		0.583333	18333	15187	16573	38757	33975	31835		0.624237	0.434397	0.503773	1.7796	1.50692	1.3849
																	0.366667	4665	5232		0.366667	4202	25008	85434		0.616667	19245	16539	17479	40246	37490	32830		0.669851	0.498506	0.582358	1.8645	1.70735	1.44163
																	0.4	5217	4665		0.4	3898	25614	90845		0.65	18238	16424	16890	43892	38069	35730		0.619486	0.493053	0.531269	2.0724	1.74037	1.60699
																	0.433333	5144	6055		0.433333	3226	27455	93544		0.683333	20852	17165	17579	47346	41870	40338		0.750225	0.52819	0.591031	2.26935	1.9571	1.86975
																	0.466667	4088	5960		0.466667	3835	24704	97140		0.716667	19850	17844	18383	47413	43816	38021		0.70011	0.560387	0.660768	2.27317	2.06807	1.73763
																	0.5	4963	5945		0.5	3752	26432	100945		0.75	18346	18180	17944	51919	44261	41670		0.624887	0.576319	0.622691	2.53011	2.09344	1.9457
																	0.533333	4829	5309		0.533333	3483	25055	104986		0.783333	21093	21897	17654	52974	45981	43617		0.762279	0.752572	0.597537	2.59027	2.19152	2.05672
																	0.566667	5301	5050		0.566667	4583	26434	107548		0.816667	21224	19894	18123	53613	48681	45958		0.768831	0.657594	0.638217	2.62671	2.34548	2.19021
																	0.6	5154	5746		0.6	3911	22981	112037		0.85	21917	21064	17671	58136	51952	47057		0.803491	0.713073	0.599011	2.88461	2.53199	2.25287
																	0.633333	4883	5452		0.633333	4168	25421	116920		0.883333	21016	20109	18738	57683	55078	50995		0.758428	0.667789	0.69156	2.85878	2.71024	2.47742
																	0.666667	5804	5966		0.666667	3921	25727	116949		0.916667	21299	21714	17238	60607	55220	51933		0.772582	0.743895	0.561454	3.02551	2.71834	2.53091
																	0.7	5243	5378		0.7	4207	26163	120992		0.95	23953	21245	18391	63048	55753	52505		0.905322	0.721656	0.661462	3.1647	2.74873	2.56353
																	0.733333	5199	6517		0.733333	3770	25243	122001		0.983333	22241	21690	17552	63690	57547	53539		0.819696	0.742757	0.588689	3.20131	2.85103	2.62249
																	0.766667	4464	4576		0.766667	4187	25532	118819		1.01667	24237	22187	19048	65098	58724	56427		0.919526	0.766324	0.718449	3.2816	2.91814	2.78716
																	0.8	5110	5523		0.8	4242	24840	125827		1.05	23234	23711	19943	67150	59559	56970		0.869361	0.838589	0.796079	3.3986	2.96575	2.81813
																	0.833333	4726	5728		0.833333	3505	25189	134978		1.08333	21062	23971	18582	69725	62158	58358		0.760728	0.850918	0.678029	3.54543	3.11395	2.89727
																	0.866667	5630	5781		0.866667	4097	25479	127801		1.11667	24278	24093	19923	73066	63452	60253		0.921576	0.856703	0.794345	3.73594	3.18774	3.00533
																	0.9	4865	5016		0.9	3713	25469	132524		1.15	23258	23452	19778	72979	61987	60989		0.870561	0.826308	0.781768	3.73098	3.1042	3.0473
																	0.933333	4954	6251		0.933333	3898	25101	135365		1.18333	23970	23654	17765	72275	64600	62335		0.906172	0.835886	0.607165	3.69084	3.2532	3.12405
																	0.966667	4834	5337		0.966667	4310	25919	140683		1.21667	24625	24030	18524	73807	65097	61801		0.938932	0.853715	0.672999	3.77819	3.28154	3.0936
																	1	5817	5897		1	4018	28086	140166		1.25	23288	23203	20474	76954	68710	65426		0.872062	0.8145	0.842137	3.95764	3.48756	3.3003
																	1.03333	4625	5696		1.03333	4264	25900	140176		1.28333	24965	23273	20108	78025	67740	69750		0.955937	0.81782	0.810391	4.01871	3.43225	3.54686
																	1.06667	5225	5206		1.06667	3776	24808	148765		1.31667	24043	26634	19016	76190	69820	70775		0.909823	0.977192	0.715674	3.91408	3.55085	3.60531
																	1.1	4543	5566		1.1	4055	25156	148230		1.35	23245	25304	19803	77160	68186	69248		0.869911	0.914126	0.783936	3.96939	3.45768	3.51823
																	1.13333	4614	5965		1.13333	4637	26199	144734		1.38333	24080	23230	19392	81929	70293	71054		0.911674	0.815781	0.748287	4.24132	3.57782	3.62121
																	1.16667	4477	4983		1.16667	4631	25712	145174		1.41667	24181	23960	20204	81719	72125	74205		0.916725	0.850396	0.818718	4.22935	3.68228	3.80089
																	1.2	4994	6051		1.2	3969	25463	152595		1.45	23456	25037	19297	80539	72627	75285		0.880464	0.901465	0.740047	4.16206	3.71091	3.86247
																	1.23333	4178	6569		1.23333	4027	25059	156309		1.48333	24041	23037	19637	81586	71840	73455		0.909723	0.806629	0.769538	4.22176	3.66603	3.75812
																	1.26667	5437	5120		1.26667	4209	26568	159482		1.51667	26310	25056	19587	82810	73046	72200		1.02321	0.902366	0.765201	4.29156	3.7348	3.68656
																	1.3	5593	5393		1.3	4310	23753	162288		1.55	24783	23200	19810	83247	75484	74891		0.946834	0.814358	0.784543	4.31648	3.87382	3.84001
																	1.33333	4994	6244		1.33333	4303	25331	153826		1.58333	25066	24433	19766	84172	73565	75890		0.960988	0.872825	0.780727	4.36922	3.7644	3.89697
																	1.36667	5042	5793		1.36667	3422	24559	155908		1.61667	24772	24327	21190	86275	78057	77211		0.946284	0.867798	0.904241	4.48914	4.02054	3.9723
																	1.4	3861	6410		1.4	4218	27171	161961		1.65	25796	23508	21100	86214	75315	74854		0.997499	0.828963	0.896435	4.48566	3.86418	3.8379
																	1.43333	5528	5889		1.43333	4158	26143	163858		1.68333	25343	26560	20204	88887	77231	78111		0.974842	0.973683	0.818718	4.63808	3.97344	4.02361
																	1.46667	5280	5239		1.46667	3949	25540	162772		1.71667	23769	25422	20570	87275	77281	78058		0.896119	0.919721	0.850464	4.54616	3.97629	4.02059
																	1.5	4805	5223		1.5	4508	25555	159833		1.75	24645	23104	21334	86720	79431	79709		0.939932	0.809806	0.916732	4.51451	4.09888	4.11473
																	1.53333	5832	6797		1.53333	4201	24732	168049		1.78333	27270	26145	21735	88648	78324	80341		1.07122	0.954004	0.951514	4.62445	4.03576	4.15077
																	1.56667	5943	5640		1.56667	4363	24343	171919		1.81667	25064	24297	20829	88544	80391	80388		0.960888	0.866376	0.872929	4.61852	4.15362	4.15345
																	1.6	5238	6237		1.6	3857	24340	171440		1.85	23421	23844	20036	86115	82511	82002		0.878714	0.844895	0.804146	4.48001	4.27451	4.24548
																	1.63333	5743	5490		1.63333	3655	25388	172401		1.88333	25484	25989	21304	88992	81919	78564		0.981895	0.946607	0.91413	4.64406	4.24075	4.04944
																	1.66667	5352	6473		1.66667	3450	24952	169462		1.91667	24158	24318	20987	91253	81555	80967		0.915575	0.867372	0.886634	4.77299	4.22	4.18647
																	1.7	5029	5589		1.7	3721	25957	175098		1.95	24309	26911	20817	89985	82437	80370		0.923127	0.990327	0.871888	4.70069	4.27029	4.15243
																	1.73333	5000	6198		1.73333	4295	23843	168058		1.98333	25080	25554	22195	92736	83096	81066		0.961689	0.92598	0.991413	4.85755	4.30787	4.19211
																	1.76667	5317	5449		1.76667	4591	26287	176246		2.01667	23759	25693	21859	91103	84290	79845		0.895619	0.932571	0.962269	4.76444	4.37595	4.12249
																	1.8	6055	5968		1.8	3870	24559	173354		2.05	26080	25201	20914	92797	85071	83115		1.0117	0.909242	0.880302	4.86103	4.42048	4.30895
																	1.83333	4694	6254		1.83333	4718	24963	177785		2.08333	26474	26304	21744	94760	84604	84366		1.03141	0.961544	0.952294	4.97296	4.39385	4.38028
																	1.86667	5224	5833		1.86667	3931	24090	173809		2.11667	24632	26311	19736	93721	84033	83174		0.939282	0.961876	0.778125	4.91372	4.36129	4.31231
																	1.9	5835	5435		1.9	4295	23331	176437		2.15	24764	26666	20966	92079	87412	84940		0.945884	0.978709	0.884812	4.82009	4.55397	4.41301
																	1.93333	4928	6130		1.93333	4337	25812	178681		2.18333	24692	28893	20148	92868	86391	83520		0.942283	1.08431	0.813861	4.86508	4.49575	4.33204
																	1.96667	6590	5805		1.96667	3971	25652	172476		2.21667	27001	25663	20582	93925	86538	85617		1.05777	0.931149	0.851505	4.92535	4.50413	4.45162
																	2	5820	6185		2	4797	25209	176156		2.25	24801	26599	20424	93562	85300	84552		0.947734	0.975532	0.8378	4.90465	4.43354	4.39089
																	2.03333	5516	5700		2.03333	4714	25436	179516		2.28333	24882	26006	19839	93024	84973	84632		0.951786	0.947413	0.787059	4.87397	4.41489	4.39545
																	2.06667	6167	5744		2.06667	4258	26071	175289		2.31667	23745	25666	21036	94414	87117	87647		0.894918	0.931291	0.890884	4.95323	4.53715	4.56737
																	2.1	5551	5985		2.1	3553	25294	183757		2.35	24292	25386	21174	93641	85143	83829		0.922277	0.918014	0.902854	4.90916	4.42459	4.34966
																	2.13333	4700	6629		2.13333	3585	24394	177497		2.38333	23833	25601	21778	94109	89147	88013		0.89932	0.928209	0.955243	4.93584	4.6529	4.58824
																	2.16667	4685	5509		2.16667	4216	23829	181190		2.41667	24437	25134	21731	95891	87128	87250		0.929529	0.906065	0.951167	5.03745	4.53778	4.54473
																	2.2	4927	6590		2.2	4610	26178	180013		2.45	25358	25782	21851	95018	90487	86186		0.975593	0.936792	0.961575	4.98767	4.72931	4.48406
																	2.23333	5611	6104		2.23333	3510	24372	177608		2.48333	27415	29047	19916	93073	89081	88504		1.07847	1.09161	0.793738	4.87677	4.64914	4.61624
																	2.26667	5827	6890		2.26667	4657	26487	182013		2.51667	23749	24475	21317	95535	91009	89662		0.895119	0.874816	0.915257	5.01715	4.75908	4.68227
																	2.3	5824	6510		2.3	3668	24790	186482		2.55	24348	27416	22018	96853	90210	88341		0.925078	1.01427	0.97606	5.09231	4.71352	4.60694
																	2.33333	5385	6194		2.33333	3877	25712	182216		2.58333	26511	28090	22042	95687	88715	89827		1.03326	1.04623	0.978142	5.02582	4.62827	4.69168
																	2.36667	5811	6385		2.36667	4761	25187	182175		2.61667	24439	25608	21583	96811	90291	86769		0.929629	0.928541	0.938329	5.08991	4.71813	4.5173
																	2.4	6721	6229		2.4	4205	25486	187119		2.65	24802	25184	20862	97209	92857	87028		0.947784	0.908436	0.875791	5.11261	4.86445	4.53207
																	2.43333	5724	6398		2.43333	3787	24877	186633		2.68333	25636	25935	21861	96794	89992	87622		0.989497	0.944047	0.962443	5.08894	4.70108	4.56594
																	2.46667	5931	6709		2.46667	3323	26224	181919		2.71667	23059	25697	21401	96605	93298	89262		0.860608	0.932761	0.922543	5.07817	4.8896	4.65946
																	2.5	5585	6196		2.5	3885	26376	184191		2.75	25775	26184	22212	95908	92577	87857		0.996449	0.955854	0.992888	5.03842	4.84848	4.57934
																	2.53333	5300	6420		2.53333	5175	25477	188546		2.78333	25241	25303	21897	95849	94055	88354		0.969741	0.914078	0.965565	5.03506	4.93276	4.60768
																	2.56667	5839	7053		2.56667	4675	23770	189797		2.81667	24168	25456	22207	95946	92229	85499		0.916075	0.921333	0.992454	5.04059	4.82864	4.44489
																	2.6	5878	5652		2.6	4356	27214	189900		2.85	25472	27049	22737	96587	92293	86849		0.981294	0.99687	1.03842	5.07714	4.83229	4.52187
																	2.63333	5763	7005		2.63333	4169	26266	188831		2.88333	25663	24567	23292	98294	93172	90582		0.990847	0.879179	1.08656	5.17448	4.88241	4.73473
																	2.66667	6067	6953		2.66667	3785	25814	185547		2.91667	25077	26320	20467	96793	91657	90314		0.961538	0.962303	0.84153	5.08889	4.79603	4.71945
																	2.7	6463	6135		2.7	4084	25224	190248		2.95	24589	22688	23849	98629	94134	90209		0.937131	0.79008	1.13488	5.19358	4.93727	4.71346
																	2.73333	6388	6517		2.73333	4142	26328	188918		2.98333	24148	25813	19184	100091	92112	89990		0.915075	0.938262	0.730245	5.27694	4.82197	4.70097
																	2.76667	6522	7240		2.76667	4651	25577	182586		3.01667	26376	27105	22245	97518	92754	88954		1.02651	0.999526	0.99575	5.13023	4.85858	4.6419
																	2.8	6093	6267		2.8	3665	26033	187375		3.05	24920	26662	22463	94857	92685	89911		0.953686	0.97852	1.01466	4.97849	4.85464	4.69647
																	2.83333	6118	5096		2.83333	4524	26022	188460		3.08333	27124	25199	21043	98346	96409	91052		1.06392	0.909147	0.891491	5.17744	5.06699	4.76153
																	2.86667	5255	4099		2.86667	3811	23111	191488		3.11667	24506	26762	21875	99068	93176	90029		0.93298	0.983261	0.963657	5.21861	4.88264	4.70319
																	2.9	6247	4412		2.9	3933	24883	194106		3.15	26395	26165	22380	99798	96743	90071		1.02746	0.954953	1.00746	5.26024	5.08604	4.70559
																	2.93333	6094	5024		2.93333	4014	25584	189032		3.18333	24142	27514	23052	99379	95136	93821		0.914774	1.01892	1.06575	5.23634	4.9944	4.91942
																	2.96667	6472	4739		2.96667	4498	26994	188771		3.21667	27410	29802	23445	99186	95384	90685		1.07822	1.12741	1.09984	5.22534	5.00854	4.7406
																	3	5795	4654		3	4051	24163	191682		3.25	24067	26777	21917	96975	94971	91804		0.911023	0.983973	0.9673	5.09926	4.98499	4.80441
																	3.03333	5995	5025		3.03333	4090	24969	189026		3.28333	25509	27781	23627	100967	95816	94975		0.983145	1.03158	1.11562	5.32689	5.03318	4.98522
																	3.06667	6103	5184		3.06667	3586	23820	182961		3.31667	24076	29149	21936	98631	98646	94510		0.911473	1.09645	0.968948	5.19369	5.19455	4.95871
																	3.1	5726	5151		3.1	4411	27083	185004		3.35	25446	28729	20646	99258	96450	93901		0.979994	1.07653	0.857056	5.22944	5.06933	4.92398
																	3.13333	6493	4807		3.13333	4027	28166	185847		3.38333	27003	26474	21103	100739	96109	94265		1.05787	0.969605	0.896695	5.31389	5.04988	4.94474
																	3.16667	5907	5418		3.16667	4067	25945	187827		3.41667	26427	25891	22769	100998	99106	92268		1.02906	0.94196	1.0412	5.32866	5.22078	4.83087
																	3.2	6685	5765		3.2	4025	25923	190987		3.45	26337	27024	22808	97750	95532	90269		1.02456	0.995685	1.04458	5.14346	5.01698	4.71688
																	3.23333	6157	5223		3.23333	4612	25030	182351		3.48333	24443	26670	24089	100058	96231	92302		0.929829	0.978899	1.15569	5.27506	5.05684	4.8328
																	3.26667	6032	6250		3.26667	3475	25407	188289		3.51667	27031	27594	21655	104048	100600	94205		1.05927	1.02271	0.944575	5.50258	5.30597	4.94132
																	3.3	6478	6506		3.3	3961	27776	189971		3.55	27397	26264	22013	99656	99246	92563		1.07757	0.959647	0.975627	5.25214	5.22876	4.84769
																	3.33333	6810	6251		3.33333	3508	25034	187992		3.58333	26246	26764	21307	100829	98932	92415		1.02001	0.983356	0.91439	5.31902	5.21086	4.83925
																	3.36667	7255	5964		3.36667	4642	24269	189255		3.61667	26573	28235	21468	98774	99436	93842		1.03636	1.05311	0.928355	5.20185	5.23959	4.92062
																	3.4	7608	6155		3.4	4506	26354	191868		3.65	26091	26444	19892	99065	95885	94249		1.01225	0.968182	0.791656	5.21844	5.03711	4.94382
																	3.43333	6799	5859		3.43333	4168	27342	193390		3.68333	25820	27567	20874	100269	99490	97743		0.9987	1.02143	0.876832	5.28709	5.24267	5.14306
																	3.46667	7147	6218		3.46667	4211	25742	190224		3.71667	25310	27034	21736	102193	98113	93854		0.973192	0.996159	0.9516	5.3968	5.16415	4.9213
																	3.5	7744	6076		3.5	5025	23694	187855		3.75	26243	27410	22069	103411	96026	94174		1.01986	1.01399	0.980484	5.46625	5.04515	4.93955
																	3.53333	8339	6371		3.53333	4115	26076	187056		3.78333	26757	27388	21671	100488	96768	93771		1.04556	1.01295	0.945962	5.29958	5.08746	4.91657
																	3.56667	7313	6825		3.56667	4299	27424	188683		3.81667	26016	25488	20480	101861	100828	93558		1.0085	0.922851	0.842658	5.37787	5.31897	4.90442
																	3.6	7702	6406		3.6	3939	25933	192831		3.85	25085	28720	23079	103182	98532	93278		0.961939	1.07611	1.06809	5.4532	5.18805	4.88846
																	3.63333	7370	5699		3.63333	4019	26223	188914		3.88333	23924	28108	22398	99086	98655	97343		0.903871	1.04709	1.00902	5.21964	5.19506	5.12025
																	3.66667	7189	6546		3.66667	4091	26353	187385		3.91667	28308	26810	22195	103362	99775	94718		1.12314	0.985537	0.991413	5.46346	5.25892	4.97057
																	3.7	8010	6988		3.7	3778	25954	196185		3.95	26395	26348	21595	99626	97357	95655		1.02746	0.96363	0.93937	5.25043	5.12105	5.024
																	3.73333	6989	6929		3.73333	4712	25792	191955		3.98333	25125	28570	22342	101425	97010	95584		0.963939	1.06899	1.00416	5.35301	5.10126	5.01995
																	3.76667	8687	6900		3.76667	4139	27684	188569		4.01667	26182	24689	21259	104084	101673	95940		1.01681	0.884964	0.910226	5.50463	5.36715	5.04025
																	3.8	7828	6098		3.8	4034	25088	185742		4.05	24434	26972	21691	100363	101539	97283		0.929379	0.993219	0.947697	5.29245	5.35951	5.11683
																	3.83333	7730	6587		3.83333	3926	29208	189641		4.08333	26845	25944	21851	101269	97233	97234		1.04996	0.944473	0.961575	5.34411	5.11398	5.11403
																	3.86667	7869	7414		3.86667	3901	26026	191434		4.11667	24211	26261	22668	102508	99046	97690		0.918225	0.959505	1.03244	5.41476	5.21736	5.14003
																	3.9	9258	7103		3.9	3798	25281	190640		4.15	26905	27271	20485	102970	101338	96078		1.05297	1.0074	0.843091	5.44111	5.34805	5.04812
																	3.93333	8024	8286		3.93333	4303	26651	188960		4.18333	27593	26391	22199	102760	99509	94810		1.08738	0.965669	0.99176	5.42913	5.24376	4.97581
																	3.96667	8242	7935		3.96667	3890	27095	192336		4.21667	23908	27559	22575	101604	102080	96414		0.903071	1.02105	1.02437	5.36322	5.39036	5.06728
																	4	9078	6123		4	5321	24605	194872		4.25	27442	28692	21715	100139	98635	95376		1.07982	1.07478	0.949779	5.27968	5.19392	5.00809
																	4.03333	9347	6310		4.03333	4412	26056	190127		4.28333	27272	28427	22574	103867	99948	94868		1.07132	1.06221	1.02429	5.49226	5.26879	4.97912
																	4.06667	8046	6614		4.06667	4304	24836	191511		4.31667	25255	27919	23256	104783	101421	93227		0.970441	1.03812	1.08344	5.54449	5.35278	4.88555
																	4.1	9105	7248		4.1	4429	25467	193151		4.35	26554	27735	23455	104240	101864	97507		1.03541	1.0294	1.1007	5.51352	5.37804	5.1296
																	4.13333	8922	6556		4.13333	4296	25808	190163		4.38333	25338	25147	23062	104422	103990	99130		0.974592	0.906681	1.06661	5.5239	5.49927	5.22215
																	4.16667	8308	6450		4.16667	4355	25271	189128		4.41667	26031	28207	22404	102942	98975	93846		1.00925	1.05178	1.00954	5.43951	5.21331	4.92084
																	4.2	9535	6896		4.2	4310	24363	192363		4.45	27963	27159	20910	105242	100911	97927		1.10588	1.00209	0.879955	5.57066	5.3237	5.15355
																	4.23333	8775	6326		4.23333	4108	27258	188756		4.48333	25054	26527	22983	104705	102529	96891		0.960388	0.972118	1.05976	5.54004	5.41596	5.09447
																	4.26667	9814	6090		4.26667	4347	27668	190408		4.51667	26147	26938	22655	102621	103082	96424		1.01505	0.991607	1.03131	5.42121	5.44749	5.06785
																	4.3	9533	7688		4.3	4532	25957	181142		4.55	25334	27656	22978	102082	102207	99324		0.974392	1.02565	1.05933	5.39047	5.3976	5.23321
																	4.33333	10396	6924		4.33333	4265	25445	184011		4.58333	26449	27722	22314	104613	98884	97447		1.03016	1.02878	1.00173	5.53479	5.20812	5.12618
																	4.36667	8093	7178		4.36667	4225	26692	189092		4.61667	24712	28406	20851	105155	101751	97833		0.943283	1.06122	0.874837	5.5657	5.3716	5.14819
																	4.4	9836	7278		4.4	4304	25221	183351		4.65	26117	26501	21932	101328	99272	98175		1.01355	0.970885	0.968601	5.34748	5.23024	5.16769
																	4.43333	9560	7002		4.43333	4737	25380	191143		4.68333	25227	28832	22636	102071	101988	97982		0.969041	1.08142	1.02966	5.38985	5.38511	5.15668
																	4.46667	9567	7239		4.46667	5029	24831	190144		4.71667	26928	25505	21039	101621	97949	98338		1.05412	0.923657	0.891144	5.36419	5.1548	5.17698
																	4.5	9823	6761		4.5	4443	25338	193407		4.75	26396	27054	22082	103081	102887	99070		1.02751	0.997107	0.981612	5.44744	5.43637	5.21872
																	4.53333	9124	6395		4.53333	4330	27202	185049		4.78333	25435	26548	22958	103945	102164	98617		0.979444	0.973114	1.05759	5.4967	5.39515	5.19289
																	4.56667	10800	6574		4.56667	4526	22988	189778		4.81667	26706	26934	21917	103807	101718	99675		1.04301	0.991417	0.9673	5.48883	5.36972	5.25322
																	4.6	10259	6545		4.6	3875	25812	183178		4.85	26555	27133	23156	103450	104513	98512		1.03546	1.00085	1.07477	5.46848	5.52909	5.18691
																	4.63333	9246	6722		4.63333	4007	25735	186691		4.88333	27650	27830	23398	104554	102015	100229		1.09023	1.0339	1.09576	5.53143	5.38665	5.28481
																	4.66667	10609	6336		4.66667	4127	25098	188205		4.91667	26485	27715	23643	105366	101796	97407		1.03196	1.02845	1.11701	5.57773	5.37416	5.1239
																	4.7	11020	8023		4.7	4316	24381	184273		4.95	25881	27526	22447	106031	102148	97680		1.00175	1.01949	1.01327	5.61565	5.39424	5.13946
																	4.73333	12538	7177		4.73333	3874	26061	189083		4.98333	26979	27137	21508	103821	101836	99524		1.05667	1.00104	0.931824	5.48963	5.37645	5.24461
																	4.76667	10925	6822		4.76667	4339	26238	191038		5.01667	25844	26978	22321	102976	102368	97734		0.9999	0.993504	1.00234	5.44145	5.40678	5.14254
																	4.8	11641	6836		4.8	4351	27643	191208		5.05	26272	27039	21826	108335	103414	99274		1.02131	0.996396	0.959407	5.74703	5.46642	5.23036
																	4.83333	10908	7697		4.83333	4870	26137	193390		5.08333	26361	26018	22109	103759	101778	99115		1.02576	0.947982	0.983954	5.4861	5.37314	5.22129
																	4.86667	11295	6589		4.86667	4692	25941	189214		5.11667	27307	26418	23743	104743	100409	102193		1.07307	0.96695	1.12568	5.54221	5.29508	5.3968
																	4.9	10664	7604		4.9	5129	28151	188099		5.15	27037	27274	23518	106192	102065	99295		1.05957	1.00754	1.10617	5.62483	5.3895	5.23155
																	4.93333	11126	7288		4.93333	4318	26354	186227		5.18333	26537	28947	22217	104265	104390	97558		1.03456	1.08687	0.993321	5.51495	5.52208	5.13251
																	4.96667	11746	6703		4.96667	3945	26359	185904		5.21667	26906	25931	23595	104245	102659	98748		1.05302	0.943857	1.11285	5.51381	5.42337	5.20036
																	5	10484	6926		5	4627	25966	189155		5.25	25445	27522	22324	104054	102695	100421		0.979944	1.0193	1.0026	5.50292	5.42543	5.29576
																	5.03333	11645	8426								26357	28395	22828	102132	102648	98694		1.02556	1.0607	1.04632	5.39332	5.42275	5.19728
																	5.06667	12056	7428
																	5.1	12099	6795
																	5.13333	11938	7385
																	5.16667	12622	7384
																	5.2	11566	7624
																	5.23333	12269	7869
																	5.26667	13791	6745
																	5.3	12750	8146
																	5.33333	12620	6776
																	5.36667	12229	8380
																	5.4	11669	7910
																	5.43333	12753	7718
																	5.46667	12349	7003
																	5.5	13198	6779
																	5.53333	13838	6856
																	5.56667	14316	7118
																	5.6	13616	7012
																	5.63333	12874	6142
																	5.66667	14025	7790
																	5.7	14702	7331
																	5.73333	14184	7064
																	5.76667	12629	7344
																	5.8	14719	6987
																	5.83333	14871	7204
																	5.86667	14057	6940
																	5.9	15032	8215
																	5.93333	14137	6879
																	5.96667	14034	6920
																	6	14579	6648
																	6.03333	15123	7165
																	6.06667	14908	7658
																	6.1	15159	6962
																	6.13333	14503	7288
																	6.16667	15224	6593
																	6.2	16034	7152
																	6.23333	15062	7432
																	6.26667	14739	7044
																	6.3	15742	7517
																	6.33333	14495	6804
																	6.36667	16161	6767
																	6.4	15049	7708
																	6.43333	16411	7712
																	6.46667	15899	7579
																	6.5	15940	8772
																	6.53333	16671	7254
																	6.56667	17035	7029
																	6.6	16042	7393
																	6.63333	17134	7804
																	6.66667	17543	7392
																	6.7	18306	7787
																	6.73333	17062	7049
																	6.76667	17444	7092
																	6.8	16947	7054
																	6.83333	16822	7712
																	6.86667	17576	7426
																	6.9	17971	7030
																	6.93333	17018	7333
																	6.96667	18667	8709
																	7	17861	7142
																	7.03333	18072	7677
																	7.06667	18106	7551
																	7.1	18648	7983
																	7.13333	17601	7726
																	7.16667	19790	7496
																	7.2	19010	8474
																	7.23333	19373	7725
																	7.26667	19571	8565
																	7.3	18919	7374
																	7.33333	19168	8139
																	7.36667	18642	8021
																	7.4	18788	7961
																	7.43333	20340	7772
																	7.46667	18978	7699
																	7.5	18516	6660
																	7.53333	20272	7904
																	7.56667	17775	6018
																	7.6	20968	7013
																	7.63333	21351	7232
																	7.66667	18971	7068
																	7.7	20402	7824
																	7.73333	22472	8310
																	7.76667	20338	7331
																	7.8	20056	8139
																	7.83333	20485	8372
																	7.86667	21072	8716
																	7.9	19598	8549
																	7.93333	21251	8435
																	7.96667	19538	7528
																	8	21452	6937
																	8.03333	21742	7572
																	8.06667	20509	7852
																	8.1	21050	8027
																	8.13333	20279	7356
																	8.16667	22387	8690
																	8.2	21867	8026
																	8.23333	23533	7159
																	8.26667	21523	8007
																	8.3	23303	7648
																	8.33333	22430	8065
																	8.36667	22855	8432
																	8.4	21837	7406
																	8.43333	22909	7492
																	8.46667	20733	7585
																	8.5	22520	9194
																	8.53333	24240	6989
																	8.56667	23524	7411
																	8.6	21139	7414
																	8.63333	23438	8314
																	8.66667	23319	8656
																	8.7	24096	7305
																	8.73333	23442	7726
																	8.76667	23668	7851
																	8.8	25134	8015
																	8.83333	22528	7460
																	8.86667	24616	8149
																	8.9	23829	7792
																	8.93333	25541	7807
																	8.96667	24114	7914
																	9	24214	8194
																	9.03333	25697	8649
																	9.06667	24032	7714
																	9.1	25258	8417
																	9.13333	25312	7292
																	9.16667	24959	7993
																	9.2	24660	8744
																	9.23333	25935	8032
																	9.26667	25118	8146
																	9.3	23609	7546
																	9.33333	26029	8020
																	9.36667	25005	8453
																	9.4	25930	7883
																	9.43333	26663	7959
																	9.46667	26207	7365
																	9.5	26005	8158
																	9.53333	27949	7747
																	9.56667	27306	8122
																	9.6	27124	8757
																	9.63333	25734	8424
																	9.66667	26746	8396
																	9.7	25019	8926
																	9.73333	26837	8460
																	9.76667	27401	6716
																	9.8	26398	8221
																	9.83333	26402	7428
																	9.86667	27740	7178
																	9.9	27556	7884
																	9.93333	26193	8599
																	9.96667	27231	8938
																	10	27003	7994
																	10.0333	26078	9039
																	10.0667	27479	7804
																	10.1	27212	8064
																	10.1333	26813	8397
																	10.1667	27206	8129
																	10.2	26959	9123
																	10.2333	30189	7219
																	10.2667	29038	8664
																	10.3	29825	7967
																	10.3333	27317	8195
																	10.3667	28307	7809
																	10.4	29437	7822
																	10.4333	27881	9130
																	10.4667	27753	9997
																	10.5	29947	8995
																	10.5333	30503	7742
																	10.5667	28894	8879
																	10.6	28673	8353
																	10.6333	28081	8014
																	10.6667	29572	8806
																	10.7	30199	8124
																	10.7333	28842	8043
																	10.7667	29983	8180
																	10.8	30617	7994
																	10.8333	30167	8496
																	10.8667	31161	9372
																	10.9	29810	8224
																	10.9333	31042	9065
																	10.9667	30343	9215
																	11	30359	9421
																	11.0333	30339	8459
																	11.0667	32139	7213
																	11.1	30962	7272
																	11.1333	29955	7992
																	11.1667	31758	9287
																	11.2	32222	8504
																	11.2333	33654	8249
																	11.2667	31463	8264
																	11.3	30065	8983
																	11.3333	30322	8705
																	11.3667	31917	7725
																	11.4	32587	8654
																	11.4333	32701	9004
																	11.4667	32839	8963
																	11.5	31582	9061
																	11.5333	33206	9423
																	11.5667	30468	8582
																	11.6	31229	8395
																	11.6333	33247	8925
																	11.6667	32976	7666
																	11.7	32990	9259
																	11.7333	33386	8273
																	11.7667	33146	10020
																	11.8	33255	8453
																	11.8333	34235	10002
																	11.8667	33440	8708
																	11.9	32356	9194
																	11.9333	31523	8283
																	11.9667	34741	9098
																	12	32362	9224
																	12.0333	34041	8686
																	12.0667	33019	8696
																	12.1	33991	8990
																	12.1333	32679	7846
																	12.1667	34939	9224
																	12.2	35996	9024
																	12.2333	34157	9503
																	12.2667	34776	8433
																	12.3	32386	8825
																	12.3333	33126	9622
																	12.3667	38332	8606
																	12.4	36451	8923
																	12.4333	37532	9175
																	12.4667	35001	8926
																	12.5	33256	9856
																	12.5333	35433	9577
																	12.5667	36123	9020
																	12.6	35808	8939
																	12.6333	37286	9001
																	12.6667	35615	7952
																	12.7	35401	8650
																	12.7333	35915	9439
																	12.7667	39210	8291
																	12.8	38229	9829
																	12.8333	38814	8978
																	12.8667	37178	9210
																	12.9	37220	9984
																	12.9333	36315	8981
																	12.9667	38677	9450
																	13	39286	9275
																	13.0333	39434	8842
																	13.0667	37455	9742
																	13.1	38132	8911
																	13.1333	38961	8156
																	13.1667	37225	8641
																	13.2	37040	9584
																	13.2333	37595	7840
																	13.2667	38774	8781
																	13.3	37996	8744
																	13.3333	38236	8047
																	13.3667	38085	8258
																	13.4	38840	9205
																	13.4333	39436	8638
																	13.4667	37111	9049
																	13.5	38699	9165
																	13.5333	36688	8845
																	13.5667	38346	8872
																	13.6	41139	8246
																	13.6333	39930	8796
																	13.6667	38971	9226
																	13.7	40276	8550
																	13.7333	40002	9305
																	13.7667	40933	9698
																	13.8	42490	9100
																	13.8333	41826	9498
																	13.8667	38981	8544
																	13.9	41241	8952
																	13.9333	39875	10384
																	13.9667	41343	9551
																	14	41161	9298
																	14.0333	41016	8327
																	14.0667	40802	9270
																	14.1	41804	9671
																	14.1333	41784	9453
																	14.1667	41332	8686
																	14.2	42044	9526
																	14.2333	39185	9394
																	14.2667	41047	7742
																	14.3	41031	10181
																	14.3333	41426	8058
																	14.3667	43462	8979
																	14.4	40941	8769
																	14.4333	41601	9182
																	14.4667	40615	8802
																	14.5	43695	9738
																	14.5333	42021	9164
																	14.5667	42587	8763
																	14.6	43691	9306
																	14.6333	40586	8715
																	14.6667	44832	8771
																	14.7	42070	8483
																	14.7333	42958	9170
																	14.7667	43047	9853
																	14.8	42622	8899
																	14.8333	43961	9037
																	14.8667	45535	9033
																	14.9	43623	8816
																	14.9333	41545	9186
																	14.9667	43815	9373
																	15	43740	9246
																	15.0333	45972	9756
																	15.0667	43893	9857
																	15.1	44317	8510
																	15.1333	45740	9062
																	15.1667	45123	8937
																	15.2	43991	8556
																	15.2333	45532	9594
																	15.2667	43423	9915
																	15.3	41933	9351
																	15.3333	46287	8640
																	15.3667	44997	8321
																	15.4	44980	9051
																	15.4333	44508	7743
																	15.4667	44701	9371
																	15.5	45114	9440
																	15.5333	49001	9018
																	15.5667	47858	10047
																	15.6	45740	9901
																	15.6333	47569	9393
																	15.6667	46063	9467
																	15.7	48012	8918
																	15.7333	46765	8558
																	15.7667	46234	9275
																	15.8	45330	8125
																	15.8333	46804	9983
																	15.8667	45406	9751
																	15.9	47386	9469
																	15.9333	47706	9863
																	15.9667	47421	9262
																	16	45068	9848
																	16.0333	47185	10169
																	16.0667	46908	9044
																	16.1	48367	9281
																	16.1333	49710	9528
																	16.1667	49874	8724
																	16.2	49881	8971
																	16.2333	48244	9869
																	16.2667	49685	7451
																	16.3	47902	8693
																	16.3333	48896	9393
																	16.3667	47453	9815
																	16.4	49275	9502
																	16.4333	48881	9312
																	16.4667	48712	10240
																	16.5	47447	9679
																	16.5333	48809	10377
																	16.5667	51884	9618
																	16.6	49282	8473
																	16.6333	50561	8858
																	16.6667	49825	8806
																	16.7	50445	9842
																	16.7333	49513	9340
																	16.7667	49487	9611
																	16.8	47933	9542
																	16.8333	50405	9893
																	16.8667	49992	10806
																	16.9	52465	8763
																	16.9333	51830	11128
																	16.9667	48221	10528
																	17	51509	9144
																	17.0333	49314	9454
																	17.0667	52135	9982
																	17.1	51780	9707
																	17.1333	51471	10208
																	17.1667	50790	9775
																	17.2	52056	10343
																	17.2333	48620	9106
																	17.2667	50925	9275
																	17.3	51790	9606
																	17.3333	50190	10023
																	17.3667	50348	8775
																	17.4	52525	8880
																	17.4333	52744	10372
																	17.4667	55056	8133
																	17.5	49706	9796
																	17.5333	52596	8986
																	17.5667	52383	9900
																	17.6	53143	9838
																	17.6333	55070	9410
																	17.6667	50102	9286
																	17.7	55118	10344
																	17.7333	51349	9142
																	17.7667	50922	10052
																	17.8	53066	10125
																	17.8333	52188	9679
																	17.8667	53133	10509
																	17.9	52876	10378
																	17.9333	53541	9362
																	17.9667	54894	9796
																	18	51575	9603
																	18.0333	53439	9674
																	18.0667	56760	9087
																	18.1	54126	9341
																	18.1333	54208	10323
																	18.1667	55182	10183
																	18.2	56223	9443
																	18.2333	54435	10229
																	18.2667	53480	9769
																	18.3	54597	8588
																	18.3333	55842	9615
																	18.3667	55115	9952
																	18.4	55097	9745
																	18.4333	55630	9393
																	18.4667	54605	9618
																	18.5	56085	9691
																	18.5333	57766	10105
																	18.5667	55881	10418
																	18.6	55854	10546
																	18.6333	54238	10755
																	18.6667	56937	9353
																	18.7	56825	9796
																	18.7333	56389	9878
																	18.7667	55926	10497
																	18.8	56516	8925
																	18.8333	59036	10206
																	18.8667	55136	9966
																	18.9	56931	10256
																	18.9333	56476	9312
																	18.9667	57361	9636
																	19	55614	8526
																	19.0333	56617	10268
																	19.0667	55498	9921
																	19.1	59528	9387
																	19.1333	56128	11070
																	19.1667	58690	9737
																	19.2	56909	10279
																	19.2333	60563	9813
																	19.2667	56557	10071
																	19.3	57932	10208
																	19.3333	59842	10183
																	19.3667	59732	11200
																	19.4	58129	10705
																	19.4333	57234	10437
																	19.4667	58445	9356
																	19.5	56978	9611
																	19.5333	56731	10172
																	19.5667	60398	11298
																	19.6	60483	9752
																	19.6333	59965	9824
																	19.6667	59702	10511
																	19.7	59199	9960
																	19.7333	58911	10386
																	19.7667	58936	9492
																	19.8	57984	10091
																	19.8333	58913	10588
																	19.8667	59098	9637
																	19.9	58948	11355
																	19.9333	58694	8969
																	19.9667	59762	10668

## Sheet: Supp Fig 4
Supp Figure 4b
Time (min)	Photobleaching (ss)	Photobleaching (ds)
0.005017	0	0
0.1726	0	0
0.342267	0	0
0.507983	1.19522	0
0.67245	1.19522	0
0.841833	1.19522	0
1.00672	1.59363	0
1.17248	1.59363	0
1.34132	1.59363	0
1.50672	1.59363	0
1.67605	1.59363	0
1.83915	1.99203	0
2.00583	2.39044	0.326797
2.17247	2.39044	0.653595
2.33937	3.18725	0.653595
2.50583	3.18725	0.653595
2.673	3.58566	0.653595
2.84043	3.58566	0.653595
3.00605	3.58566	0.653595
3.17512	3.58566	0.980392
3.34018	3.98406	0.980392
3.50603	3.98406	1.30719
3.6727	3.98406	1.30719
3.84262	4.38247	1.30719
4.00605	4.78088	1.30719
4.17492	5.17928	1.30719
4.33947	5.17928	1.30719
4.50688	5.17928	1.30719
4.6727	5.17928	1.30719
4.84183	5.57769	1.63399
5.0068	5.9761	1.63399
5.17543	5.9761	1.63399
5.33935	5.9761	1.63399
5.50868	5.9761	1.63399
5.67268	5.9761	1.63399
5.83937	5.9761	1.63399
6.00612	5.9761	1.63399
6.17372	5.9761	1.63399
6.33942	5.9761	1.63399
6.50598	5.9761	1.96078
6.67368	5.9761	1.96078
6.83935	6.3745	1.96078
7.00612	6.3745	1.96078
7.17513	6.3745	1.96078
7.33967	6.3745	1.96078
7.50608	7.17131	1.96078
7.67292	7.96813	2.28758
7.84255	8.76494	2.28758
8.00862	8.76494	2.28758
8.1729	8.76494	2.61438
8.3394	8.76494	2.61438
8.50948	8.76494	2.61438
8.67302	8.76494	2.61438
8.83953	8.76494	2.61438
9.00707	8.76494	2.61438
9.17297	8.76494	2.61438
9.33953	9.16335	2.61438
9.50622	9.96016	2.61438
9.67285	9.96016	2.61438
9.84188	9.96016	2.94118
10.0087	9.96016	2.94118

[truncated: 3 more sheets: Supp Fig 5, Supp Fig 6, Supp Fig 7]
